# Supplementary material for: Predominant east to west colonizations across major oceanic barriers: Insights into the phylogeographic history of the hydroid superfamily Plumularioidea, suggested by a mitochondrial DNA barcoding marker
Source: Ecol Evol. 2019 Oct 2;9(23):13001–16. doi: 10.1002/ece3.5608 (PMC6912911; doi:10.1002/ece3.5608)
Supplement: Supplementary file 2 [file ECE3-9-13001-s002.xlsx]

## Sheet: Sheet1
Order_temporary	Haplotype #	Haplotypes Names	Species & lineages Names	Sequence Name	16S Genbank accession #	Voucher specimen	Cruise/collector	Collection method	Sample location	Coordinates	Author	Ocean	<100 m Depth	> 200 m Depth	100-200 m Depth
1	1	Cladocarpus paradiseus E Florida, 778-744 m - SE USA	Cladocarpus paradiseus - lineage 1	Cladocarpus paradiseus E Florida, 778-744 m - SE USA	MH212643	NMNH 1473793	JSLII-2009	Submersible	E Florida, Stn JSLII-2009-Atl-3705, 778-744 m - SE USA	28°46.306'N 79°37.024'W	Moura et al. 2018	Atlantic		1
2	2	Cladocarpus paradiseus E Florida, 760-732 m - SE USA	Cladocarpus paradiseus - lineage 2	Cladocarpus paradiseus E Florida, 760-732 m - SE USA	MH212642	NMNH 1473802	JSLII-2009	Submersible	E Florida, Stn JSLII-2009-Atl-3701, 760-732 m - SE USA	28°47.511'N 79°37.457'W	Moura et al. 2018	Atlantic		1
3	3	Cladocarpus paradiseus South Georgia, 532 m - SE USA	Cladocarpus paradiseus - lineage 2	Cladocarpus paradiseus South Georgia, 532 m - SE USA	MH212644	NMNH 1473782	JSLI-2005	Submersible	South Georgia, Jacksonville Lithoherms, Stn JSLI-2005-4907, 532 m - SE USA	30°48.148'N 79°38.385'W	Moura et al. 2018	Atlantic		1
4	4	Cladocarpus paradiseus South Carolina, 507 m - SE USA	Cladocarpus paradiseus - lineage 2	Cladocarpus paradiseus South Carolina, 507 m - SE USA	MH212645	NMNH 1473788	JSLI-2005	Submersible	South Carolina, JSLI-2005-4901, 507 m - SE USA	31°42.361'N 79°07.424'W	Moura et al. 2018	Atlantic		1
5	5	Cladocarpus paradiseus E Florida, 726-730 m - SE USA	Cladocarpus paradiseus - lineage 2	Cladocarpus paradiseus E Florida, 726-730 m - SE USA	MH212641	NMNH 1473785	JSLII-2009	Submersible	E Florida, Stn JSLII-2009-Atl-3704, 726-730 m - SE USA	28°26.854'N 79°38.229'W	Moura et al. 2018	Atlantic		1
6	6	Cladocarpus paraformosus Canyon, ca.2000m - Greenland	Cladocarpus paraformosus	Cladocarpus paraformosus Canyon, ca.2000 m - Greenland	MH212646	DBUA 1242.01	R/V Prof. Logachev / TTR13	Dredge	Canyon area, Stn 487, 1940–2080 m - Greenland	63°18.540'N 55°27.195'W	Moura et al. 2018	Atlantic		1
7	7	Cladocarpus paraformosus Canyon, ca. 2000 m - Greenland	Cladocarpus paraformosus	Cladocarpus paraformosus Canyon, ca. 2000 m - Greenland	AM887993	DBUA 1242.01	R/V Prof. Logachev / TTR13	Dredge	Canyon area, Stn 487, 1940–2080 m - Greenland	63°18.540'N 55°27.195'W	Moura et al. 2008	Atlantic		1
8	8	Cladocarpus integer Raunefjord - Norway	Cladocarpus integer	Cladocarpus integer Raunefjord - Norway	FJ550512	MHNG-INVE-48754			Raunefjord - Norway		Leclère et al. 2009	Atlantic	1
9	9	Cladocarpus sigma Bay of Biscay, 119 m - N Spain	Cladocarpus sigma - lineage 1	Cladocarpus sigma Bay of Biscay, 119 m - N Spain	MH212647	MHNG-INVE-63266			Bay of Biscay, Stn Bis024, 119 m - N Spain	44°18.792'N 4°26.826'W	Moura et al. 2018	Atlantic			1
10	10	Cladocarpus sigma NE Florida, 625-585 m - SE USA	Cladocarpus sigma - lineage 2	Cladocarpus sigma NE Florida, 625-585 m - SE USA	MH212648	NMNH 1473820	JSLI-2005 ; F. Mari	Submersible	NE Florida, Savannah Banks, Stn JSLI-2005-4905, 625-585 m - SE USA	31°46.908'N 79°12.261'W	Moura et al. 2018	Atlantic		1
11	11	Aglaophenopsis hirsuta E Florida, 407 m - SE USA	Aglaophenopsis hirsuta	Aglaophenopsis hirsuta E Florida, 407 m - SE USA	MH212540	FAU 10-VI-07-2.8	JSL II-3599 ; T. Waite, D. Liberatore; S. Pomponi, F. Lombardo	Submersible	Eastern Florida, Miami Terrace, "Reed Site BU6", 407 m (1335-1182 ft) - SE USA	26°01.324'N 79°49.289'W	Moura et al. 2018	Atlantic		1
12	12	Aglaophenopsis hirsuta N Carolina, 423 m - SE USA	Aglaophenopsis hirsuta	Aglaophenopsis hirsuta N Carolina, 423 m - SE USA - SE USA	MH212544	NMNH 1489462	CH-06-015	Otter Trawl	North Carolina, off Cape Lookout, Stn. CH-06-015, 423 m - SE USA	34°12.368'N 75°52.828'W	Moura et al. 2018	Atlantic		1
13	13	Aglaophenopsis hirsuta S Georgia, 532 m - SE USA	Aglaophenopsis hirsuta	Aglaophenopsis hirsuta S Georgia, 532 m - SE USA	MH212547	NMNH 1473794	JSLI-2005	Submersible	South Georgia, Jacksonville Lithoherms, Stn JSLI-2005-4907, 532 m - SE USA	30°48.148'N 79°38.385'W	Moura et al. 2018	Atlantic		1
14	14	Aglaophenopsis hirsuta E Florida, 726-730 m - SE USA	Aglaophenopsis hirsuta	Aglaophenopsis hirsuta E Florida, 726-730 m - SE USA	MH212541	NMNH 1473786	JSLII-2009	Submersible	E Florida, Stn JSLII-2009-Atl-3704, 726-730 m - SE USA	28°26.854'N 79°38.229'W	Moura et al. 2018	Atlantic		1
15	15	Aglaophenopsis hirsuta S Carolina - Florida, 760-240 m - SE USA (4)	Aglaophenopsis hirsuta	Aglaophenopsis hirsuta N Cape Canaveral, 770-760 m - SE USA	MH212543	NMNH 1473824	JSL-2004	Submersible	North Cape Canaveral, Stn. JSL04-4682, 770-760 m - SE USA	28º 47.75N 79º 37.24 W	Moura et al. 2018	Atlantic		1
16	15	Aglaophenopsis hirsuta S Carolina - Florida, 760-240 m - SE USA (4)	Aglaophenopsis hirsuta	Aglaophenopsis hirsuta E Florida, 760-732 m - SE USA	MH212542	NMNH 1473811	JSLII-2009	Submersible	East Florida, Stn JSLII-2009-Atl-3701, 760-732 m - SE USA	28°47.511'N 79°37.457'W	Moura et al. 2018	Atlantic		1
17	15	Aglaophenopsis hirsuta S Carolina - Florida, 760-240 m - SE USA (4)	Aglaophenopsis hirsuta	Aglaophenopsis hirsuta S Georgia, 532 m - SE USA	MH212548	NMNH 1473783	JSLI-2005	Submersible	South Georgia, Jacksonville Lithoherms, Stn JSLI-2005-4907, 532 m - SE USA	30°48.148'N 79°38.385'W	Moura et al. 2018	Atlantic		1
18	15	Aglaophenopsis hirsuta S Carolina - Florida, 760-240 m - SE USA (4)	Aglaophenopsis hirsuta	Aglaophenopsis hirsuta off Boca Raton (Florida), 250-240 m - SE USA	MH212552	FAU 5-VIII-05-2.15	JSLI-2005	Submersible	Florida, off Boca Raton, northern end of Miami Terrace, 250-240 m - SE USA	26°19.804'N 79°55.822'W	Moura et al. 2018	Atlantic		1
19	16	Aglaophenopsis hirsuta NE Florida, 625-585 m - SE USA	Aglaophenopsis hirsuta	Aglaophenopsis hirsuta NE Florida, 625-585 m - SE USA	MH212545	NMNH 1473787	Johnson Sea Link	Submersible	Off Georgia, Jacksonville Lithoherms, Stn JSLI-2005-4908, 585-624 m - SE USA	30°31.256'N 79°39.406'W	Moura et al. 2018	Atlantic		1
20	17	Aglaophenopsis hirsuta S Carolina, 656 m - SE USA	Aglaophenopsis hirsuta	Aglaophenopsis hirsuta S Carolina, 656 m - SE USA	MH212546	FAU 20-VIII-02-1.3.02	JSL-II 3316 ; Tammy Frank, Don Liberatore; E. Widder, J. Pierce	Submersible	~120 NM S.E. OF Charleston, South Carolina; Stetson's Banks, Lophelia coral reef, 656 m - SE USA	32°01.025'N 77°41.723'W	Moura et al. 2018	Atlantic		1
21	18	Aglaophenopsis cornuta 2302 m - Greenland	Aglaophenopsis cornuta	Aglaophenopsis cornuta 2302 m - Greenland	MH212539	DBUA 1842.01	TTR13	Dredge	Stn AT-454-D, 2302 m - Greenland	62°27.545'N 55°25.965'W	Moura et al. 2018	Atlantic		1
22	19	Cladocarpus carinatus off Georgia, 568-564 m - SE USA	Cladocarpus carinatus	Cladocarpus carinatus off Georgia, 568-564 m - SE USA	MH212640	NMNH 1489442	JSLI-2005 ; F. Mari	Submersible	NE Florida, Savannah Banks, Stn JSLI-2005-4905, 625-585 m - SE USA	31°46.908'N 79°12.261'W	Moura et al. 2018	Atlantic		1
23	20	Aglaophenopsis cartieri P. Alice Bank, 417-512 m - Azores	Aglaophenopsis cartieri	Aglaophenopsis cartieri P. Alice Bank, 417-512 m - Azores	MH212538	DOP C5589	F/V Santo Onofre ; Tiago Bento	Palangre de fundo	Princesa Alice Bank, Stn TB/123//STO/2011, 417-512 m - Azores	37°57.180'N 29°35.040'W	Moura et al. 2018	Atlantic		1
24	21	Aglaophenopsis cartieri Azores Bank, 402 m - Azores	Aglaophenopsis cartieri	Aglaophenopsis cartieri Azores Bank, 402 m - Azores	JN560085	DOP C1407	F/V Conde de Porto Pim	Hand-line	Azores Bank, 402 m - Azores	38°13.440'N 28°59.700'W	Moura et al. 2012a	Atlantic		1
25	22	Aglaophenopsis cartieri Azores Bank, 307 m - Azores	Aglaophenopsis cartieri	Aglaophenopsis cartieri Azores Bank, 307 m - Azores	JN560086	DOP C1431	F/V Neuza Mar	Palangre de fundo	Azores Bank, 307 m - Azores	38°06.480'N 29°00.720'W	Moura et al. 2012a	Atlantic		1
26	23	Macrorhynchia sp1 Georgia, 67 m - SE USA	Macrorhynchia sp1	Macrorhynchia sp1 Georgia, 67 m - SE USA	MH212891	FAU 23-V-92-1.5	JSLII-2336	Submersible	off Georgia, Savanah, 67 m - SE USA	31°31.976'N 79°44.290'W	Moura et al. 2018	Atlantic	1
27	24	Macrorhynchia sp2 Glovers atoll, 30-17 m - Belize	Macrorhynchia sp2	Macrorhynchia sp2 Glovers atoll, 30-17 m - Belize	MH212892	NMNH 1471951	C.J. Moura	Hand	Glovers atoll, SW Key, 30-17 m - Belize	16°42.542'N 87°51.704'W	Moura et al. 2018	Atlantic	1
28	25	Macrorhynchia furcata Isla Uvita, 24-16 m - E Costa Rica	Macrorhynchia furcata	Macrorhynchia furcata Isla Uvita, 24-16 m - E Costa Rica	MH212847	MZUCR 2443	C.J. Moura	Hand	Isla Uvita (east), 24-16 m - E Costa Rica	9°59.765'N 83°00.488'W	Moura et al. 2018	Atlantic	1
29	26	Macrorhynchia furcata Bocas del Toro, 25-10 m - NW Panama	Macrorhynchia furcata	Macrorhynchia furcata Bocas del Toro, 25-10 m - NW Panama	MH212846	STRI CJM14	C.J. Moura	Hand	Bocas del Toro, Isla Platano (Tobobe), 25-10 m - NW Panama	9°08.127'N 81°47.989'W	Moura et al. 2018	Atlantic	1
30	27	Macrorhynchia furcata Bocas del Toro + off Guaira, 15-23 m - NW & NE Panama (2)	Macrorhynchia furcata	Macrorhynchia furcata Isla Tambor, 15-10 m - NE Panama	MH212844	STRI CJM3	C.J. Moura	Hand	Isla Tambor (near Isla Grande), 15-10 m - NE Panama	9°38.768'N 79°33.886'W	Moura et al. 2018	Atlantic	1
31	27	Macrorhynchia furcata Bocas del Toro + off Guaira, 15-23 m - NW & NE Panama (2)	Macrorhynchia furcata	Macrorhynchia furcata Bocas del Toro, 23-20 m - NW Panama	MH212845	STRI CJM105	C.J. Moura	Hand	Bocas del Toro, Cayo Tigre, 23-20 m - NW Panama	9°19.223'N 81°56.777'W	Moura et al. 2018	Atlantic	1
32	28	Macrorhynchia sp3 Carrie Bow Cay, 40-20 m - Belize	Macrorhynchia sp3	Macrorhynchia sp3 Carrie Bow Cay, 40-20 m - Belize	MH212893	NMNH 1471959	C.J. Moura	Hand	near Carrie Bow Cay, Pinacles, 40-20 m - Belize	16°46.773'N 88°04.534'W	Moura et al. 2018	Atlantic	1
33	29	Macrorhynchia cf. clarkei Escudo, 28-18 m - N Panama	Macrorhynchia cf. clarkei	Macrorhynchia cf. clarkei Escudo, 28-18 m - N Panama	MH212840	STRI CJM17	C.J. Moura	Hand	Isla Escudo Veraguas, 28-18 m - N Panama	9°13.176'N 81°57.506'W	Moura et al. 2018	Atlantic	1
34	30	Lytocarpia nigra Okinawa, 93-101 m - Japan	Lytocarpia nigra	Lytocarpia nigra Okinawa, 93-101 m - Japan	MH212834	MHNG-INVE-69663		Tabata (trianglar dredge)	Okinawa, 93-101 m - Japan	26°19.698'N 126°42.960'E	Moura et al. 2018	Pacific		1
35	31	Lytocarpia nigra Europa Island + Juan de Nova Island - SW Indian Ocean (2)	Lytocarpia nigra	Lytocarpia nigra Europa Island - SW Indian Ocean	KM587487	EUR11-230			Europa Island - SW Indian Ocean		Postaire et al. 2015	Indian	1
36	31	Lytocarpia nigra Europa Island + Juan de Nova Island - SW Indian Ocean (2)	Lytocarpia nigra	Lytocarpia nigra Juan de Nova Island - SW Indian Ocean	KM587483	JUA09-079			Juan de Nova Island		Postaire et al. 2015	Indian	1
37	32	Lytocarpia nigra Europa Island - SW Indian Ocean	Lytocarpia nigra	Lytocarpia nigra Europa Island - SW Indian Ocean	KM587485	EUR11-125			Europa Island - SW Indian Ocean		Postaire et al. 2015	Indian	1
38	33	Lytocarpia nigra Europa Island + Juan de Nova Island - SW Indian Ocean (3)	Lytocarpia nigra	Lytocarpia nigra Juan de Nova Island - SW Indian Ocean	KM587484	JUA09-080			Juan de Nova Island		Postaire et al. 2015	Indian	1
39	33	Lytocarpia nigra Europa Island + Juan de Nova Island - SW Indian Ocean (3)	Lytocarpia nigra	Lytocarpia nigra Juan de Nova Island - SW Indian Ocean	KM587482	JUA09-078			Juan de Nova Island		Postaire et al. 2015	Indian	1
40	33	Lytocarpia nigra Europa Island + Juan de Nova Island - SW Indian Ocean (3)	Lytocarpia nigra	Lytocarpia nigra Europa Island - SW Indian Ocean	KM587486	EUR11-126			Europa Island - SW Indian Ocean		Postaire et al. 2015	Indian	1
41	34	Lytocarpia nigra Okinawa, 96-123 m - Japan	Lytocarpia nigra	Lytocarpia nigra Okinawa, 96-123 m - Japan	MH212835	MHNG-INVE-69630		Tabata (Beam Trawl)	Okinawa, 96-123 m - Japan	26°23.592'N 126°45.210'E	Moura et al. 2018	Pacific			1
42	35	Lytocarpia nigra New Caledonia	Lytocarpia nigra	Lytocarpia nigra New Caledonia	KM587488	NC-LB-284			New Caledonia		Postaire et al. 2015	Pacific	1
43	36	cf. Macrorhynchia sp. La Cornuda, 20-10 m - W Costa Rica	cf. Macrorhynchia sp.	cf. Macrorhynchia sp. La Cornuda, 20-10 m - W Costa Rica	MH212638	MZUCR 2445	C.J. Moura	Hand	Bahia Junquillal, Bajo La Cornuda, 20-10 m - NW Costa Rica	11°00.720'N 85°45.187'W	Moura et al. 2018	Pacific	1
44	37	Taxella eximia Moorea (2)	Taxella eximia - lineage 1	Taxella eximia Moorea	KM587418	HY-TH-09			Moorea		Postaire et al. 2015	Pacific	1
45	37	Taxella eximia Moorea (2)	Taxella eximia - lineage 1	Taxella eximia Moorea	KM587419	HY-TH-10			Moorea		Postaire et al. 2015	Pacific	1
46	38	Taxella eximia Moorea	Taxella eximia - lineage 1	Taxella eximia Moorea	KM587420	HY-TH-17			Moorea		Postaire et al. 2015	Pacific	1
47	39	Taxella eximia Moorea	Taxella eximia - lineage 1	Taxella eximia Moorea	KM587417	HY-TH-18			Moorea		Postaire et al. 2015	Pacific	1
48	40	Taxella eximia Mayotte - SW Indian Ocean	Taxella gracilicaulis + T. eximia (lineage 2)	Taxella eximia Mayotte - SW Indian Ocean	KM587431	MAY09-148			Mayotte - SW Indian Ocean		Postaire et al. 2015	Indian	1
49	41	Taxella eximia Geyser bank - SW Indian Ocean (2)	Taxella gracilicaulis + T. eximia (lineage 2)	Taxella eximia Geyser bank - SW Indian Ocean	KM587426	GEY08-009			Geyser bank - SW Indian Ocean		Postaire et al. 2015	Indian	1
50	41	Taxella eximia Geyser bank - SW Indian Ocean (2)	Taxella gracilicaulis + T. eximia (lineage 2)	Taxella eximia Geyser bank - SW Indian Ocean	KM587427	GEY08-013			Geyser bank - SW Indian Ocean		Postaire et al. 2015	Indian	1
51	42	Taxella eximia Geyser bank - SW Indian Ocean	Taxella gracilicaulis + T. eximia (lineage 2)	Taxella eximia Geyser bank - SW Indian Ocean	KM587428	GEY08-095			Geyser bank - SW Indian Ocean		Postaire et al. 2015	Indian	1
52	43	Taxella eximia Geyser bank + Mayotte - SW Indian Ocean (2)	Taxella gracilicaulis + T. eximia (lineage 2)	Taxella eximia Geyser bank - SW Indian Ocean	KM587429	GEY08-022			Geyser bank - SW Indian Ocean		Postaire et al. 2015	Indian	1
53	43	Taxella eximia Geyser bank + Mayotte - SW Indian Ocean (2)	Taxella gracilicaulis + T. eximia (lineage 2)	Taxella eximia Mayotte - SW Indian Ocean	KM587430	MAY09-038			Mayotte - SW Indian Ocean		Postaire et al. 2015	Indian	1
54	44	Taxella eximia Reunion Island	Taxella gracilicaulis + T. eximia (lineage 2)	Taxella eximia Reunion Island	KM587425	BIO11-374			Reunion Island		Postaire et al. 2015	Indian	1
55	45	Taxella gracilicaulis Europa Island - SW Indian Ocean	Taxella gracilicaulis + T. eximia (lineage 2)	Taxella gracilicaulis Europa Island - SW Indian Ocean	KM587442	EUR11-089			Europa Island - SW Indian Ocean		Postaire et al. 2015	Indian	1
56	46	Taxella gracilicaulis Europa Island - SW Indian Ocean (3)	Taxella gracilicaulis + T. eximia (lineage 2)	Taxella gracilicaulis Europa Island - SW Indian Ocean	KM587440	EUR09-106			Europa Island - SW Indian Ocean		Postaire et al. 2015	Indian	1
57	46	Taxella gracilicaulis Europa Island - SW Indian Ocean (3)	Taxella gracilicaulis + T. eximia (lineage 2)	Taxella gracilicaulis Europa Island - SW Indian Ocean	KM587441	EUR09-107			Europa Island - SW Indian Ocean		Postaire et al. 2015	Indian	1
58	46	Taxella gracilicaulis Europa Island - SW Indian Ocean (3)	Taxella gracilicaulis + T. eximia (lineage 2)	Taxella gracilicaulis Europa Island - SW Indian Ocean	KM587439	EUR09-052			Europa Island - SW Indian Ocean		Postaire et al. 2015	Indian	1
59	47	Taxella gracilicaulis Nosy Ranj - Madagascar	Taxella gracilicaulis + T. eximia (lineage 2)	Taxella gracilicaulis Nosy Ranj - Madagascar	DQ855934	MHNG-INVE-36839			Nosy Ranj - Madagascar		Leclère et al. 2007	Indian	1
60	48	Taxella gracilicaulis Glorieuses Islands - SW Indian Ocean	Taxella gracilicaulis + T. eximia (lineage 2)	Taxella gracilicaulis Glorieuses Islands - SW Indian Ocean	KM587445	GLO08-025			Glorieuses Islands - SW Indian Ocean		Postaire et al. 2015	Indian	1
61	49	Taxella eximia Europa Island - SW Indian Ocean	Taxella gracilicaulis + T. eximia (lineage 2)	Taxella eximia Europa Island - SW Indian Ocean	KM587423	EUR11-240			Europa Island - SW Indian Ocean		Postaire et al. 2015	Indian	1
62	50	Taxella eximia Europa Island - SW Indian Ocean	Taxella gracilicaulis + T. eximia (lineage 2)	Taxella eximia Europa Island - SW Indian Ocean	KM587432	EUR09-057			Europa Island - SW Indian Ocean		Postaire et al. 2015	Indian	1
63	51	Taxella eximia Mayotte - SW Indian Ocean	Taxella gracilicaulis + T. eximia (lineage 2)	Taxella eximia Mayotte - SW Indian Ocean	KM587421	MAY09-090			Mayotte - SW Indian Ocean		Postaire et al. 2015	Indian	1
64	52	Taxella gracilicaulis Reunion Island	Taxella gracilicaulis + T. eximia (lineage 2)	Taxella gracilicaulis Reunion Island	KM587438	BIO11-153			Reunion Island		Postaire et al. 2015	Indian	1
65	53	Taxella eximia Juan de Nova Island (4)	Taxella gracilicaulis + T. eximia (lineage 2)	Taxella eximia Juan de Nova Island	KM587437	JUA09-065			Juan de Nova Island		Postaire et al. 2015	Indian	1
66	53	Taxella eximia Juan de Nova Island (4)	Taxella gracilicaulis + T. eximia (lineage 2)	Taxella eximia Juan de Nova Island	KM587435	JUA09-063			Juan de Nova Island		Postaire et al. 2015	Indian	1
67	53	Taxella eximia Juan de Nova Island (4)	Taxella gracilicaulis + T. eximia (lineage 2)	Taxella eximia Juan de Nova Island	KM587434	JUA09-062			Juan de Nova Island		Postaire et al. 2015	Indian	1
68	53	Taxella eximia Juan de Nova Island (4)	Taxella gracilicaulis + T. eximia (lineage 2)	Taxella eximia Juan de Nova Island	KM587436	JUA09-064			Juan de Nova Island		Postaire et al. 2015	Indian	1
69	54	Taxella eximia Juan de Nova Island	Taxella gracilicaulis + T. eximia (lineage 2)	Taxella eximia Juan de Nova Island	KM587433	JUA09-030			Juan de Nova Island		Postaire et al. 2015	Indian	1
70	55	Taxella gracilicaulis Juan de Nova Island (2)	Taxella gracilicaulis + T. eximia (lineage 2)	Taxella gracilicaulis Juan de Nova Island	KM587443	JUA09-011			Juan de Nova Island		Postaire et al. 2015	Indian	1
71	55	Taxella gracilicaulis Juan de Nova Island (2)	Taxella gracilicaulis + T. eximia (lineage 2)	Taxella gracilicaulis Juan de Nova Island	KM587444	JUA09-017			Juan de Nova Island		Postaire et al. 2015	Indian	1
72	56	Taxella eximia Europa Island - SW Indian Ocean	Taxella gracilicaulis + T. eximia (lineage 2)	Taxella eximia Europa Island - SW Indian Ocean	KM587424	EUR11-084			Europa Island - SW Indian Ocean		Postaire et al. 2015	Indian	1
73	57	Taxella eximia Europa Island - SW Indian Ocean	Taxella gracilicaulis + T. eximia (lineage 2)	Taxella eximia Europa Island - SW Indian Ocean	KM587422	EUR09-058			Europa Island - SW Indian Ocean		Postaire et al. 2015	Indian	1
74	58	Macrorhynchia sp. n. Europa Island - SW Indian Ocean (2)	Macrorhynchia sp4	Macrorhynchia sp. n. Europa Island - SW Indian Ocean	KM587511	EUR11-175			Europa Island - SW Indian Ocean		Postaire et al. 2015	Indian	1
75	58	Macrorhynchia sp. n. Europa Island - SW Indian Ocean (2)	Macrorhynchia sp4	Macrorhynchia sp. n. Europa Island - SW Indian Ocean	KM587512	EUR11-228			Europa Island - SW Indian Ocean		Postaire et al. 2015	Indian	1
76	59	Macrorhynchia sp. n. Glorieuses Islands + Geyser bank - SW Indian Ocean (2)	Macrorhynchia sp4	Macrorhynchia sp. n. Glorieuses Islands - SW Indian Ocean	KM587513	GLO08-009			Glorieuses Islands - SW Indian Ocean		Postaire et al. 2015	Indian	1
77	59	Macrorhynchia sp. n. Glorieuses Islands + Geyser bank - SW Indian Ocean (2)	Macrorhynchia sp4	Macrorhynchia sp. n. Geyser bank - SW Indian Ocean	KM587515	GEY08-094			Geyser bank - SW Indian Ocean		Postaire et al. 2015	Indian	1
78	60	Macrorhynchia sp. n. Geyser bank - SW Indian Ocean	Macrorhynchia sp4	Macrorhynchia sp. n. Geyser bank - SW Indian Ocean	KM587514	GEY08-086			Geyser bank - SW Indian Ocean		Postaire et al. 2015	Indian	1
79	61	Macrorhynchia sp. n. Mayotte - SW Indian Ocean	Macrorhynchia sp4	Macrorhynchia sp. n. Mayotte - SW Indian Ocean	KM587510	MAY07-388			Mayotte - SW Indian Ocean		Postaire et al. 2015	Indian	1
80	62	Macrorhynchia balei Okinawa, 142-149 m - Japan	Macrorhynchia balei	Macrorhynchia balei Okinawa, 142-149 m - Japan	MH212839	MHNG-INVE-69640		Tabata (Beam Trawl)	Okinawa, 142-149 m - Japan	26°17.016'N 126°54.042'E	Moura et al. 2018	Pacific			1
81	63	Macrorhynchia philippina Porto Santo, 14 m - Madeira	Macrorhynchia philippina - lineage 1	Macrorhynchia philippina Porto Santo, 14 m - Madeira	MH212879		EMAM/PEPC/M@rBis2011	Hand	Porto Santo, Stn. PM11ST43P5B5, 14 m - Madeira	33°03.344'N 16°17.277'W	Moura et al. 2018	Atlantic	1
82	64	Macrorhynchia philippina 3-25 m - S Panama & W Costa Rica (9)	Macrorhynchia philippina - lineage 1	Macrorhynchia philippina Coiba, 25-7 m - SW Panama	MH212862		C.J. Moura	Hand	Wahoo, Isla Canales, Coiba, 25-7 m - S Panama	7°41.783'N 81°36.874'W	Moura et al. 2018	Pacific	1
83	64	Macrorhynchia philippina 3-25 m - S Panama & W Costa Rica (9)	Macrorhynchia philippina - lineage 1	Macrorhynchia philippina off Panama City, 10 m - S Panama	MH212875	STRI CJM35	C.J. Moura	Hand	Peñon de San Jose, Amador, off Panama City, ca. 10 m - S Panama	8°54.179'N 79°30.741'W	Moura et al. 2018	Pacific	1
84	64	Macrorhynchia philippina 3-25 m - S Panama & W Costa Rica (9)	Macrorhynchia philippina - lineage 1	Macrorhynchia philippina Islas Pelonas, 6-3 m - W Costa Rica	MH212869	MZUCR 2452	C.J. Moura	Hand	Bahia Culebra, Islas Pelonas, 6-3 m - NW Costa Rica	10°34.497'N 85°42.587'W	Moura et al. 2018	Pacific	1
85	64	Macrorhynchia philippina 3-25 m - S Panama & W Costa Rica (9)	Macrorhynchia philippina - lineage 1	Macrorhynchia philippina Bahía Salinas, 25-5 m - NW Costa Rica	MH212858	MZUCR 1956	O. Breedy	Hand	Bahía Salinas, south of Isla Despenza, Guanacaste, 25-5 m - NW Costa Rica		Moura et al. 2018	Pacific	1
86	64	Macrorhynchia philippina 3-25 m - S Panama & W Costa Rica (9)	Macrorhynchia philippina - lineage 1	Macrorhynchia philippina off Las Tablas, 15 m - S Panama	MH212871	STRI CJM33	C.J. Moura	Hand	off Punta del Tigre, Pedasi, ca. 15m - S Panama		Moura et al. 2018	Pacific	1
87	64	Macrorhynchia philippina 3-25 m - S Panama & W Costa Rica (9)	Macrorhynchia philippina - lineage 1	Macrorhynchia philippina Isla Coco, 15 m - W Costa Rica	MH212867	MZUCR 1951	National Geographic Expedition ; O. Breedy	Hand	Isla del Coco, Manuelita afuera, off Puntarenas, 15 m - W Costa Rica	5°31.229'N 87°02.158'W	Moura et al. 2018	Pacific	1
88	64	Macrorhynchia philippina 3-25 m - S Panama & W Costa Rica (9)	Macrorhynchia philippina - lineage 1	Macrorhynchia philippina Frailes, 15-5 m - S Panama	MH212866	STRI CJM10	C.J. Moura	Hand	Pedasi, Frailes island, near Venao, 30-20 m - S Panama	7°24.097'N 80°10.007'W	Moura et al. 2018	Pacific	1
89	64	Macrorhynchia philippina 3-25 m - S Panama & W Costa Rica (9)	Macrorhynchia philippina - lineage 1	Macrorhynchia philippina Perlas, 12-4 m - S Panama	MH212877	STRI CJM34	C.J. Moura	Hand	Perlas, Islotes de Saboga, 12-4 m - S Panama	8°38.308'N 79°03.332'W	Moura et al. 2018	Pacific	1
90	64	Macrorhynchia philippina 3-25 m - S Panama & W Costa Rica (9)	Macrorhynchia philippina - lineage 1	Macrorhynchia philippina Bahia Culebra, 14-7 m - W Costa Rica	MH212854	MZUCR 2460	C.J. Moura	Hand	Bahia Culebra, Miradores, 14-7 m - NW Costa Rica	10°36.657'N 85°42.079'W	Moura et al. 2018	Pacific	1
91	65	Macrorhynchia philippina 4-28 m - Panama (Caribbean and Pacific) + Brazil + Madeira + Sierra Lione (18)	Macrorhynchia philippina - lineage 1	Macrorhynchia philippina Taboguilla, 12-4 m - S Panama	MH212880		C.J. Moura	Hand	Taboguilla, off Panama City, 12-4 m - S Panama	8°48.099'N 79°31.272'W	Moura et al. 2018	Pacific	1
92	65	Macrorhynchia philippina 4-28 m - Panama (Caribbean and Pacific) + Brazil + Madeira + Sierra Lione (18)	Macrorhynchia philippina - lineage 1	Macrorhynchia philippina C.N.Funchal, 13-3 m - Madeira	MH212861	DBUA 1243.04	C.J. Moura	Hand	Lido, Funchal naval club, 3-13 m - Madeira	32°38.046'N 16°56.351'W	Moura et al. 2018	Atlantic	1
93	65	Macrorhynchia philippina 4-28 m - Panama (Caribbean and Pacific) + Brazil + Madeira + Sierra Lione (18)	Macrorhynchia philippina - lineage 1	Macrorhynchia philippina Isla Grande, 15-5 m - NE Panama	MH212868	STRI CJM4	C.J. Moura	Hand	Farallon, off Guaira, 25-15 m - NE Panama	9°38.674'N 79°38.136'W	Moura et al. 2018	Atlantic	1
94	65	Macrorhynchia philippina 4-28 m - Panama (Caribbean and Pacific) + Brazil + Madeira + Sierra Lione (18)	Macrorhynchia philippina - lineage 1	Macrorhynchia philippina Caniçal, 23-5 m - Madeira	MH212860	DBUA 1243.03	C.J. Moura	Hand	Caniçal, East side, new fishing port, 5-23 m - Madeira	32°44.360'N 16°43.747'W	Moura et al. 2018	Atlantic	1
95	65	Macrorhynchia philippina 4-28 m - Panama (Caribbean and Pacific) + Brazil + Madeira + Sierra Lione (18)	Macrorhynchia philippina - lineage 1	Macrorhynchia philippina Frailes, 14-9 m - S Panama	MH212865	STRI CJM25	C.J. Moura	Hand	Pedasi, Frailes island, near Venao, 14-9 m - S Panama	7°24.097'N 80°10.007'W	Moura et al. 2018	Pacific	1
96	65	Macrorhynchia philippina 4-28 m - Panama (Caribbean and Pacific) + Brazil + Madeira + Sierra Lione (18)	Macrorhynchia philippina - lineage 1	Macrorhynchia philippina Pedasi, 26-17 m - S Panama	MH212876	STRI CJM42	C.J. Moura	Hand	Pedasi, isla Mongas, 26-17 m - S Panama	7°24.095'N 80°10.006'W	Moura et al. 2018	Pacific	1
97	65	Macrorhynchia philippina 4-28 m - Panama (Caribbean and Pacific) + Brazil + Madeira + Sierra Lione (18)	Macrorhynchia philippina - lineage 1	Macrorhynchia philippina Porto da Cruz, 4-12 m - Madeira	JN560088	DBUA 1243.02	C.J. Moura	Hand	Madeira Island, Porto da Cruz, 4-12 m - Madeira	32°46.516'N 16°49.585'W	Moura et al. 2012a	Atlantic	1
98	65	Macrorhynchia philippina 4-28 m - Panama (Caribbean and Pacific) + Brazil + Madeira + Sierra Lione (18)	Macrorhynchia philippina - lineage 1	Macrorhynchia philippina Lido, 10-15 m - Madeira	JN560087	DBUA 1243.01	C.J. Moura	Hand	Madeira Island, Lido, Bxa do Carneiro, 10-15 m - Madeira	32°38.127'N 16°55.909'W	Moura et al. 2012a	Atlantic	1
99	65	Macrorhynchia philippina 4-28 m - Panama (Caribbean and Pacific) + Brazil + Madeira + Sierra Lione (18)	Macrorhynchia philippina - lineage 1	Macrorhynchia philippina Ilhabela - Brazil	DQ855937	AL516			Ilhabela, Parcel da Praia Grande - Brazil		Leclère et al. 2007	Atlantic	1
100	65	Macrorhynchia philippina 4-28 m - Panama (Caribbean and Pacific) + Brazil + Madeira + Sierra Lione (18)	Macrorhynchia philippina - lineage 1	Macrorhynchia philippina Desertas, 5-25 m - Madeira	MH212863	MNHNC M@rbis1192	EMAM/PEPC/M@rBis2011	Hand	Desertas, Stn. PM11ST06DEKB22, 5-25 m - Madeira	32°33.844'N 16°32.590'W	Moura et al. 2018	Atlantic	1
101	65	Macrorhynchia philippina 4-28 m - Panama (Caribbean and Pacific) + Brazil + Madeira + Sierra Lione (18)	Macrorhynchia philippina - lineage 1	Macrorhynchia philippina Escudo, 28-18 m - N Panama	MH212864	STRI CJM24	C.J. Moura	Hand	Isla Escudo Veraguas, 28-18 m - N Panama	9°13.176'N 81°57.506'W	Moura et al. 2018	Atlantic	1
102	65	Macrorhynchia philippina 4-28 m - Panama (Caribbean and Pacific) + Brazil + Madeira + Sierra Lione (18)	Macrorhynchia philippina - lineage 1	Macrorhynchia philippina Madalena do Mar, 5-9 m - Madeira	MH212872	DBUA 1243.05	C.J. Moura	Hand	Madeira Island, Madalena do Mar, 5-9 m - Madeira	32°42.166'N 17°08.385'W	Moura et al. 2018	Atlantic	1
103	65	Macrorhynchia philippina 4-28 m - Panama (Caribbean and Pacific) + Brazil + Madeira + Sierra Lione (18)	Macrorhynchia philippina - lineage 1	Macrorhynchia philippina Bocas del Toro, 15-5 m - NW Panama	MH212855	STRI CJM40	C.J. Moura	Hand	Bocas del Toro, Isla Platano, 15-5 m - NW Panama	9°07.766'N 81°48.577'W	Moura et al. 2018	Atlantic	1
104	65	Macrorhynchia philippina 4-28 m - Panama (Caribbean and Pacific) + Brazil + Madeira + Sierra Lione (18)	Macrorhynchia philippina - lineage 1	Macrorhynchia philippina Banana Islands, 5 m - Sierra Lione	MH212852	FAU 02-X-90-2.3		Hand	Banana Islands, shore meheux island, 5 m - Sierra Lione	8°04.80'N 13°14.50'W	Moura et al. 2018	Atlantic	1
105	65	Macrorhynchia philippina 4-28 m - Panama (Caribbean and Pacific) + Brazil + Madeira + Sierra Lione (18)	Macrorhynchia philippina - lineage 1	Macrorhynchia philippina off Burari, 12-7 m - N Panama	MH212859	STRI CJM84	C.J. Moura	Hand	Bocas del Toro, off Burari, 12-7 m - NW Panama	9°04.316'N 81°45.091'W	Moura et al. 2018	Atlantic	1
106	65	Macrorhynchia philippina 4-28 m - Panama (Caribbean and Pacific) + Brazil + Madeira + Sierra Lione (18)	Macrorhynchia philippina - lineage 1	Macrorhynchia philippina Portobelo, 17-10 m - NE Panama	MH212878	STRI CJM23	C.J. Moura	Hand	Portobelo, Drake island, 17-10 m - NE Panama	9°32.323'N 79°41.037'W	Moura et al. 2018	Atlantic	1
107	65	Macrorhynchia philippina 4-28 m - Panama (Caribbean and Pacific) + Brazil + Madeira + Sierra Lione (18)	Macrorhynchia philippina - lineage 1	Macrorhynchia philippina Bastimentos, 12-7 m - NW Panama	MH212853	STRI CJM19	C.J. Moura	Hand	Bocas del Toro, Bastimentos, 12-7 m - NW Panama	9°21.418'N 82°11.020'W	Moura et al. 2018	Atlantic	1
108	65	Macrorhynchia philippina 4-28 m - Panama (Caribbean and Pacific) + Brazil + Madeira + Sierra Lione (18)	Macrorhynchia philippina - lineage 1	Macrorhynchia philippina Isla tambor, 15-10 m - NE Panama	MH212870	STRI CJM11	C.J. Moura	Hand	Isla Tambor, 15-10 m - NE Panama	9°38.768'N 79°33.886'W	Moura et al. 2018	Atlantic	1
109	66	Macrorhynchia philippina Alagoas - Brazil	Macrorhynchia philippina - lineage 1	Macrorhynchia philippina Alagoas - Brazil	KT266615	MZUSP 1728	A.C. Marques		Cidade de Maceio, Alagoas - Brazil		Maronna et al. 2016	Atlantic	1
110	67	Macrorhynchia philippina Bocas del Toro, 23-20 m - NW Panama	Macrorhynchia philippina - lineage 1	Macrorhynchia philippina Bocas del Toro, 23-20 m - NW Panama	MH212856	STRI CJM6	C.J. Moura	Hand	Bocas del Toro, Cayo Tigre, 23-20 m - NW Panama	9°19.223'N 81°56.777'W	Moura et al. 2018	Atlantic	1
111	68	Macrorhynchia philippina Moorea + Europa Island - SW Indian Ocean & W Pacific (4)	Macrorhynchia philippina - lineage 1	Macrorhynchia philippina Moorea	KM587518	HY-TH-40			Moorea		Postaire et al. 2015	Pacific	1
112	68	Macrorhynchia philippina Moorea + Europa Island - SW Indian Ocean & W Pacific (4)	Macrorhynchia philippina - lineage 1	Macrorhynchia philippina Moorea	KM587519	HY-TH-41			Moorea		Postaire et al. 2015	Pacific	1
113	68	Macrorhynchia philippina Moorea + Europa Island - SW Indian Ocean & W Pacific (4)	Macrorhynchia philippina - lineage 1	Macrorhynchia philippina Moorea	KM587520	HY-TH-46			Moorea		Postaire et al. 2015	Pacific	1
114	68	Macrorhynchia philippina Moorea + Europa Island - SW Indian Ocean & W Pacific (4)	Macrorhynchia philippina - lineage 1	Macrorhynchia philippina Europa Island - SW Indian Ocean	KM587516	EUR11-226			Europa Island - SW Indian Ocean		Postaire et al. 2015	Indian	1
115	69	Macrorhynchia philippina Juan de Nova Island - SW Indian Ocean	Macrorhynchia philippina - lineage 1	Macrorhynchia philippina Juan de Nova Island	KM587517	JUA09-107			Juan de Nova Island		Postaire et al. 2015	Indian	1
116	70	Macrorhynchia philippina Três Penedos & Bone de Joca, 5-25 m - Príncipe (2)	Macrorhynchia philippina - lineage 1	Macrorhynchia philippina Três Penedos, 5 m - Príncipe	MH212881	DOP C9441	C.J. Moura	Hand	Príncipe, 'Três Penedos', 0-5 m - São Tomé and Príncipe	1°36.227'N 7°19.614'E	Moura et al. 2018	Atlantic	1
117	70	Macrorhynchia philippina Três Penedos & Bone de Joca, 5-25 m - Príncipe (2)	Macrorhynchia philippina - lineage 1	Macrorhynchia philippina Bone de Joca, 25-10 m - Príncipe	MH212857	DOP C9421	C.J. Moura	Hand	Príncipe, Bone de Joca, 25-10 m - São Tomé and Príncipe	1°30.985'N 7°25.866'E	Moura et al. 2018	Atlantic	1
118	71	Macrorhynchia philippina Mosteiros, 12-6 m - Príncipe	Macrorhynchia philippina - lineage 1	Macrorhynchia philippina Mosteiros, 12-6 m - Príncipe	MH212873	DOP C9444	C.J. Moura	Hand	Príncipe, Mosteiros, 12-6 m - São Tomé and Príncipe	1°41.026'N 7°28.318'E	Moura et al. 2018	Atlantic	1
119	72	Macrorhynchia philippina Europa Island - SW Indian Ocean (5)	Macrorhynchia philippina - lineage 2	Macrorhynchia philippina Europa Island - SW Indian Ocean	KM587521	EUR09-001			Europa Island - SW Indian Ocean		Postaire et al. 2015	Indian	1
120	72	Macrorhynchia philippina Europa Island - SW Indian Ocean (5)	Macrorhynchia philippina - lineage 2	Macrorhynchia philippina Europa Island - SW Indian Ocean	KM587523	EUR09-003			Europa Island - SW Indian Ocean		Postaire et al. 2015	Indian	1
121	72	Macrorhynchia philippina Europa Island - SW Indian Ocean (5)	Macrorhynchia philippina - lineage 2	Macrorhynchia philippina Europa Island - SW Indian Ocean	KM587524	EUR11-053			Europa Island - SW Indian Ocean		Postaire et al. 2015	Indian	1
122	72	Macrorhynchia philippina Europa Island - SW Indian Ocean (5)	Macrorhynchia philippina - lineage 2	Macrorhynchia philippina Europa Island - SW Indian Ocean	KM587525	EUR11-057			Europa Island - SW Indian Ocean		Postaire et al. 2015	Indian	1
123	72	Macrorhynchia philippina Europa Island - SW Indian Ocean (5)	Macrorhynchia philippina - lineage 2	Macrorhynchia philippina Europa Island - SW Indian Ocean	KM587522	EUR09-002			Europa Island - SW Indian Ocean		Postaire et al. 2015	Indian	1
124	73	Macrorhynchia philippina Nouméa, 18 m - New Caledonia	Macrorhynchia philippina - lineage 2	Macrorhynchia philippina Nouméa, 18 m - New Caledonia	MH212874	MHNG-INVE-82738	E. Tardy		Nouméa, Province Sud, Ilot Canard Profond, 18 m - New Caledonia	22°18.882'S 166°26.016'E	Moura et al. 2018	Pacific	1
125	74	Macrorhynchia sibogae Nosy Ranj - Madagascar	Macrorhynchia phoenicea + M. sibogae + M. spectabilis + M. fulva + M. crestata	Macrorhynchia sibogae Nosy Ranj - Madagascar	FJ550500	MHNG-INVE-36832			Nosy Ranj - Madagascar		Leclère et al. 2009	Indian	1
126	75	Macrorhynchia sibogae Mayotte - SW Indian Ocean	Macrorhynchia phoenicea + M. sibogae + M. spectabilis + M. fulva + M. crestata	Macrorhynchia sibogae Mayotte - SW Indian Ocean	KM587537	MAY07-023			Mayotte - SW Indian Ocean		Postaire et al. 2015	Indian	1
127	76	Macrorhynchia phoenicea Voh, 6 m - New Caledonia	Macrorhynchia phoenicea + M. sibogae + M. spectabilis + M. fulva + M. crestata	Macrorhynchia phoenicea Voh, 6 m - New Caledonia	MH212882	MHNG-INVE-82747	E. Tardy		Voh, Province Nord, station LB7B, 6 m - New Caledonia	21°00.036'S 164°38.682'E	Moura et al. 2018	Pacific	1
128	77	Macrorhynchia phoenicea New Caledonia	Macrorhynchia phoenicea + M. sibogae + M. spectabilis + M. fulva + M. crestata	Macrorhynchia phoenicea New Caledonia	KM587527	NC-MP-001			New Caledonia		Postaire et al. 2015	Pacific	1
129	78	Macrorhynchia phoenicea New Caledonia	Macrorhynchia phoenicea + M. sibogae + M. spectabilis + M. fulva + M. crestata	Macrorhynchia phoenicea New Caledonia	KM587528	NC-MP076			New Caledonia		Postaire et al. 2015	Pacific	1
130	79	Macrorhynchia phoenicea New Caledonia	Macrorhynchia phoenicea + M. sibogae + M. spectabilis + M. fulva + M. crestata	Macrorhynchia phoenicea New Caledonia	KM587526	NC-MP008			New Caledonia		Postaire et al. 2015	Pacific	1
131	80	Macrorhynchia sp. 1 Mayotte - SW Indian Ocean	Macrorhynchia phoenicea + M. sibogae + M. spectabilis + M. fulva + M. crestata	Macrorhynchia sp. 1 Mayotte - SW Indian Ocean	KM587538	MAY09-076			Mayotte - SW Indian Ocean		Postaire et al. 2015	Indian	1
132	81	Macrorhynchia phoenicea Sakatia, 10 m - Madagascar	Macrorhynchia phoenicea + M. sibogae + M. spectabilis + M. fulva + M. crestata	Macrorhynchia phoenicea Sakatia, 10 m - Madagascar	DQ855935	MHNG-INVE-36813	F. Sinniger		Sakatia, 10 m - Madagascar	13°18.000'S 48°10.200'E	Leclère et al. 2007	Indian	1
133	82	Macrorhynchia spectabilis Glorieuses Islands - SW Indian Ocean	Macrorhynchia phoenicea + M. sibogae + M. spectabilis + M. fulva + M. crestata	Macrorhynchia spectabilis Glorieuses Islands - SW Indian Ocean	KM587539	GLO08022			Glorieuses Islands - SW Indian Ocean		Postaire et al. 2015	Indian	1
134	83	Macrorhynchia phoenicea Juan de Nova Island - SW Indian Ocean	Macrorhynchia phoenicea + M. sibogae + M. spectabilis + M. fulva + M. crestata	Macrorhynchia phoenicea Juan de Nova Island - SW Indian Ocean	KM587530	JUA09-111			Juan de Nova Island		Postaire et al. 2015	Indian	1
135	84	Macrorhynchia phoenicea Reunion Island - SW Indian ocean	Macrorhynchia phoenicea + M. sibogae + M. spectabilis + M. fulva + M. crestata	Macrorhynchia phoenicea Reunion Island - SW Indian ocean	KM587531	BIO11-004			Reunion Island		Postaire et al. 2015	Indian	1
136	85	Macrorhynchia phoenicea Mayotte - SW Indian Ocean	Macrorhynchia phoenicea + M. sibogae + M. spectabilis + M. fulva + M. crestata	Macrorhynchia phoenicea Mayotte - SW Indian Ocean	KM587532	MAY07-120			Mayotte - SW Indian Ocean		Postaire et al. 2015	Indian	1
137	86	Macrorhynchia phoenicea Mayotte - SW Indian Ocean	Macrorhynchia phoenicea + M. sibogae + M. spectabilis + M. fulva + M. crestata	Macrorhynchia phoenicea Mayotte - SW Indian Ocean	KM587536	MAY07-278			Mayotte - SW Indian Ocean		Postaire et al. 2015	Indian	1
138	87	Macrorhynchia phoenicea Europa Island - SW Indian Ocean (3)	Macrorhynchia phoenicea + M. sibogae + M. spectabilis + M. fulva + M. crestata	Macrorhynchia phoenicea Europa Island - SW Indian Ocean	KM587533	EUR09-012			Europa Island - SW Indian Ocean		Postaire et al. 2015	Indian	1
139	87	Macrorhynchia phoenicea Europa Island - SW Indian Ocean (3)	Macrorhynchia phoenicea + M. sibogae + M. spectabilis + M. fulva + M. crestata	Macrorhynchia phoenicea Europa Island - SW Indian Ocean	KM587534	EUR09-013			Europa Island - SW Indian Ocean		Postaire et al. 2015	Indian	1
140	87	Macrorhynchia phoenicea Europa Island - SW Indian Ocean (3)	Macrorhynchia phoenicea + M. sibogae + M. spectabilis + M. fulva + M. crestata	Macrorhynchia phoenicea Europa Island - SW Indian Ocean	KM587535	EUR09-014			Europa Island - SW Indian Ocean		Postaire et al. 2015	Indian	1
141	88	Macrorhynchia spectabilis E Bali, 15 m - Indonesia	Macrorhynchia phoenicea + M. sibogae + M. spectabilis + M. fulva + M. crestata	Macrorhynchia spectabilis E Bali, 15 m - Indonesia	MH212895				E Bali, Tulamben, 15 m - Indonesia		Moura et al. 2018	Indian	1
142	89	Macrorhynchia crestata Okinawa, 142-149 m - Japan	Macrorhynchia phoenicea + M. sibogae + M. spectabilis + M. fulva + M. crestata	Macrorhynchia crestata Okinawa, 142-149 m - Japan	MH212841	MHNG-INVE-69639		Tabata (Beam Trawl)	Okinawa, 142-149 m - Japan	26°17.016'N 126°54.042'E	Moura et al. 2018	Pacific			1
143	90	Macrorhynchia fulva Okinawa, 141-168 m - Japan (2)	Macrorhynchia phoenicea + M. sibogae + M. spectabilis + M. fulva + M. crestata	Macrorhynchia fulva Okinawa, 150-168 m - Japan	MH212843	MHNG-INVE-69649		Tabata (Beam Trawl)	Okinawa, 150-168 m - Japan	26°15.744'N 126°51.420'E	Moura et al. 2018	Pacific			1
144	90	Macrorhynchia fulva Okinawa, 141-168 m - Japan (2)	Macrorhynchia phoenicea + M. sibogae + M. spectabilis + M. fulva + M. crestata	Macrorhynchia fulva Okinawa, 141-165 m - Japan	MH212842	MHNG-INVE-87091		Tabata (trianglar dredge)	Okinawa, 141-165 m - Japan	26°14.724'N 126°49.050'E	Moura et al. 2018	Pacific			1
145	91	Macrorhynchia crestata Okinawa, 115 m - Japan	Macrorhynchia phoenicea + M. sibogae + M. spectabilis + M. fulva + M. crestata	Macrorhynchia crestata Okinawa, 115 m - Japan	KU512885	MHNG-INVE-69621		Tabata (Beam Trawl)	Okinawa, 115 m - Japan	26°15.270'N 126°47.676'E	Schuchert (EMBL submission)	Pacific		1
146	92	Macrorhynchia crestata Okinawa, 90 m - Japan	Macrorhynchia phoenicea + M. sibogae + M. spectabilis + M. fulva + M. crestata	Macrorhynchia crestata Okinawa, 90 m - Japan	KU512886	MHNG-INVE-87097		Tabata (Beam Trawl)	Okinawa, 90 m - Japan	26°17.772'N 126°53.808'E	Schuchert (EMBL submission)	Pacific	1
147	93	Macrorhynchia phoenicea Mayotte - SW Indian Ocean	Macrorhynchia phoenicea + M. sibogae + M. spectabilis + M. fulva + M. crestata	Macrorhynchia phoenicea Mayotte - SW Indian Ocean	KM587529	MAY07-172			Mayotte - SW Indian Ocean		Postaire et al. 2015	Indian	1
148	94	Lytocarpia canepa Argentina	Lytocarpia canepa	Lytocarpia canepa Argentina	KT266645	LEM m3x S139			Argentina	41°19.998'S 63°06.996'W	Maronna et al. 2016	Atlantic	1
149	95	Aglaophenia sinuosa New Caledonia	Aglaophenia sinuosa	Aglaophenia sinuosa New Caledonia	KM587413	NC-LB-110			New Caledonia		Postaire et al. 2015	Pacific	1
150	96	Aglaophenia sinuosa New Caledonia	Aglaophenia sinuosa	Aglaophenia sinuosa New Caledonia	KM587411	NC-LB-032			New Caledonia		Postaire et al. 2015	Pacific	1
151	97	Aglaophenia sinuosa New Caledonia	Aglaophenia sinuosa	Aglaophenia sinuosa New Caledonia	KM587412	NC-LB-206			New Caledonia		Postaire et al. 2015	Pacific	1
152	98	Aglaophenia sinuosa New Caledonia	Aglaophenia sinuosa	Aglaophenia sinuosa New Caledonia	KM587414	NC-LB-068			New Caledonia		Postaire et al. 2015	Pacific	1
153	99	Lytocarpia brevirostris Europa Island - SW Indian Ocean (4)	Lytocarpia brevirostris - lineage 1	Lytocarpia brevirostris Europa Island - SW Indian Ocean	KM587462	EUR09-017			Europa Island - SW Indian Ocean		Postaire et al. 2015	Indian	1
154	99	Lytocarpia brevirostris Europa Island - SW Indian Ocean (4)	Lytocarpia brevirostris - lineage 1	Lytocarpia brevirostris Europa Island - SW Indian Ocean	KM587463	EUR09-119			Europa Island - SW Indian Ocean		Postaire et al. 2015	Indian	1
155	99	Lytocarpia brevirostris Europa Island - SW Indian Ocean (4)	Lytocarpia brevirostris - lineage 1	Lytocarpia brevirostris Europa Island - SW Indian Ocean	KM587464	EUR11-074			Europa Island - SW Indian Ocean		Postaire et al. 2015	Indian	1
156	99	Lytocarpia brevirostris Europa Island - SW Indian Ocean (4)	Lytocarpia brevirostris - lineage 1	Lytocarpia brevirostris Europa Island - SW Indian Ocean	KM587465	EUR11-168			Europa Island - SW Indian Ocean		Postaire et al. 2015	Indian	1
157	100	Lytocarpia brevirostris Geyser bank + Glorieuses Islands - SW Indian Ocean (2)	Lytocarpia brevirostris - lineage 1	Lytocarpia brevirostris Geyser bank - SW Indian Ocean	KM587466	GEY08-084			Geyser bank - SW Indian Ocean		Postaire et al. 2015	Indian	1
158	100	Lytocarpia brevirostris Geyser bank + Glorieuses Islands - SW Indian Ocean (2)	Lytocarpia brevirostris - lineage 1	Lytocarpia brevirostris Glorieuses Islands - SW Indian Ocean	KM587467	GLO08-010			Glorieuses Islands - SW Indian Ocean		Postaire et al. 2015	Indian	1
159	101	Lytocarpia brevirostris Nouméa, 5-25 m - New Caledonia	Lytocarpia brevirostris - lineage 2	Lytocarpia brevirostris Nouméa, 5-25 m - New Caledonia	MH212807	MHNG-INVE-49930		Hand	Nouméa, 5-25 m - New Caledonia		Moura et al. 2018	Pacific	1
160	102	Lytocarpia brevirostris New Caledonia	Lytocarpia brevirostris - lineage 3	Lytocarpia brevirostris New Caledonia	KM587469	NC-LB-022			New Caledonia		Postaire et al. 2015	Pacific	1
161	103	Lytocarpia brevirostris New Caledonia	Lytocarpia brevirostris - lineage 3	Lytocarpia brevirostris New Caledonia	KM587468	NC-LB-021			New Caledonia		Postaire et al. 2015	Pacific	1
162	104	Lytocarpia brevirostris New Caledonia	Lytocarpia brevirostris - lineage 4	Lytocarpia brevirostris New Caledonia	KM587470	NC-LB-276			New Caledonia		Postaire et al. 2015	Pacific	1
163	105	Lytocarpia brevirostris Europa Island - SW Indian Ocean	Lytocarpia brevirostris - lineage 5	Lytocarpia brevirostris Europa Island - SW Indian Ocean	KM587473	EUR11-028			Europa Island - SW Indian Ocean		Postaire et al. 2015	Indian	1
164	106	Lytocarpia brevirostris Europa Island - SW Indian Ocean	Lytocarpia brevirostris - lineage 5	Lytocarpia brevirostris Europa Island - SW Indian Ocean	KM587472	EUR11-164			Europa Island - SW Indian Ocean		Postaire et al. 2015	Indian	1
165	107	Lytocarpia brevirostris Europa Island - SW Indian Ocean	Lytocarpia brevirostris - lineage 5	Lytocarpia brevirostris Europa Island - SW Indian Ocean	KM587471	EUR09-080			Europa Island - SW Indian Ocean		Postaire et al. 2015	Indian	1
166	108	Lytocarpia brevirostris Geyser bank - SW Indian Ocean	Lytocarpia brevirostris - lineage 6	Lytocarpia brevirostris Geyser bank - SW Indian Ocean	KM587476	GEY08-088			Geyser bank - SW Indian Ocean		Postaire et al. 2015	Indian	1
167	109	Lytocarpia brevirostris Geyser bank - SW Indian Ocean	Lytocarpia brevirostris - lineage 6	Lytocarpia brevirostris Geyser bank - SW Indian Ocean	KM587475	GEY08-048			Geyser bank - SW Indian Ocean		Postaire et al. 2015	Indian	1
168	110	Lytocarpia brevirostris Mayotte - SW Indian Ocean	Lytocarpia brevirostris - lineage 6	Lytocarpia brevirostris Mayotte - SW Indian Ocean	KM587477	MAY09-007			Mayotte - SW Indian Ocean		Postaire et al. 2015	Indian	1
169	111	Lytocarpia brevirostris Reunion Island	Lytocarpia brevirostris - lineage 6	Lytocarpia brevirostris Reunion Island	KM587479	MAP026			Reunion Island		Postaire et al. 2015	Indian	1
170	112	Lytocarpia brevirostris Reunion Island	Lytocarpia brevirostris - lineage 6	Lytocarpia brevirostris Reunion Island	KM587478	MAP024			Reunion Island		Postaire et al. 2015	Indian	1
171	113	Lytocarpia brevirostris Reunion Island	Lytocarpia brevirostris - lineage 6	Lytocarpia brevirostris Reunion Island	KM587474	MAP025			Reunion Island		Postaire et al. 2015	Indian	1
172	114	Lytocarpia brevirostris Reunion Island (2)	Lytocarpia brevirostris - lineage 6	Lytocarpia brevirostris Reunion Island	KM587481	CHS15			Reunion Island		Postaire et al. 2015	Indian	1
173	114	Lytocarpia brevirostris Reunion Island (2)	Lytocarpia brevirostris - lineage 6	Lytocarpia brevirostris Reunion Island	KM587480	CHS14			Reunion Island		Postaire et al. 2015	Indian	1
174	115	Aglaophenia latecarinata Isla Uvita, 14-24 m - E Costa Rica	Aglaophenia latecarinata - lineage 1	Aglaophenia latecarinata Isla Uvita, 14-24 m - E Costa Rica	MH212423	MZUCR 2457	C.J. Moura	Hand	Isla Uvita (east), 14-24 m - E Costa Rica	9°59.765'N 83°00.488'W	Moura et al. 2018	Atlantic	1
175	116	Aglaophenia latecarinata Key Biscayne (E Florida), 0.5 m - SE USA	Aglaophenia latecarinata - lineage 1	Aglaophenia latecarinata Key Biscayne (E Florida), 0.5 m - SE USA	MH212424	NMNH 1471920	C.J. Moura	Hand	Key Biscayne (E Florida), pillars under bridge, Virginia beach drive, 0.5 m - SE USA	25°43.745'N 80°09.450'W	Moura et al. 2018	Atlantic	1
176	117	Aglaophenia latecarinata Carrie Bow Cay + Fort Pierce, 0-6 m - Belize & E Florida (2)	Aglaophenia latecarinata - lineage 1	Aglaophenia latecarinata Carrie Bow Cay, 6 m - Belize	MH212420	NMNH 1471937	C.J. Moura	Hand	Carrie Bow Cay, ca. 6 m - Belize	16°47.384'N 88°04.664'W	Moura et al. 2018	Atlantic	1
177	117	Aglaophenia latecarinata Carrie Bow Cay + Fort Pierce, 0-6 m - Belize & E Florida (2)	Aglaophenia latecarinata - lineage 1	Aglaophenia latecarinata Fort Pierce (E Florida), 0 m - SE USA	MH212421	NMNH 1471931	C.J. Moura	Hand	off Fort Pierce (E Florida), 0 m (on sargassum) - SE USA	27°28.611'N 80°16.812'W	Moura et al. 2018	Atlantic	1
178	118	Aglaophenia latecarinata Isla Tambor, 27-15 m - NE Panama	Aglaophenia latecarinata - lineage 1	Aglaophenia latecarinata Isla Tambor, 27-15 m - NE Panama	MH212422	STRI CJM30	C.J. Moura	Hand	Isla Tambor (near Isla Grande), 15-10 m - NE Panama	9°38.768'N 79°33.886'W	Moura et al. 2018	Atlantic	1
179	119	Aglaophenia latecarinata São Sebastião - Brazil	Aglaophenia latecarinata - lineage 2	Aglaophenia latecarinata São Sebastião - Brazil	DQ855936				São Sebastião, Ponta do Baleeiro - Brazil		Leclère et al. 2007	Atlantic	1
180	120	Lytocarpia orientalis Okinawa, 165-141 m - Japan	Lytocarpia orientalis	Lytocarpia orientalis Okinawa, 165-141 m - Japan	KX355430	MHNG-INVE-87092		Tabata (trianglar dredge)	Okinawa, 141-165 m - Japan	26°14.724'N 126°49.050'E	Schuchert (EMBL submission)	Pacific			1
181	121	Lytocarpia orientalis Okinawa, 126-136 m - Japan	Lytocarpia orientalis	Lytocarpia orientalis Okinawa, 126-136 m - Japan	MH212836	MHNG-INVE-69644		Tabata (Beam Trawl)	Okinawa, 126-136 m - Japan	26°17.028'N 126°51.954'E	Moura et al. 2018	Pacific			1
182	122	Aglaophenia rhynchocarpa Carrie Bow Cay, 40-20 m - Belize	Aglaophenia rhynchocarpa	Aglaophenia rhynchocarpa Carrie Bow Cay, 40-20 m - Belize	MH212490	NMNH 1471961	C.J. Moura	Hand	near Carrie Bow Cay, 'Pinacles', 40-20 m - Belize	16°46.773'N 88°04.534'W	Moura et al. 2018	Atlantic	1
183	123	Aglaophenia rhynchocarpa Isla Grande, 25-14 m - NE Panama	Aglaophenia rhynchocarpa	Aglaophenia rhynchocarpa Isla Grande, 25-14 m - NE Panama	MH212492	STRI CJM26	C.J. Moura	Hand	Farallon, off Guaira, 25-15 m - NE Panama	9°38.674'N 79°38.136'W	Moura et al. 2018	Atlantic	1
184	124	Aglaophenia rhynchocarpa off Guaira, 27-8 m - NE Panama (3)	Aglaophenia rhynchocarpa	Aglaophenia rhynchocarpa Isla Tambor, 27-15 m - NE Panama	MH212494	STRI CJM7	C.J. Moura	Hand	Isla Tambor (near Isla Grande), 27-15 m - N Caribe	9°38.768'N 79°33.886'W	Moura et al. 2018	Atlantic	1
185	124	Aglaophenia rhynchocarpa off Guaira, 27-8 m - NE Panama (3)	Aglaophenia rhynchocarpa	Aglaophenia rhynchocarpa Isla Tambor, 27-15 m - NE Panama	MH212495	STRI CJM82	C.J. Moura	Hand	Isla Tambor (near Isla Grande), 27-15 m - N Caribe	9°38.768'N 79°33.886'W	Moura et al. 2018	Atlantic	1
186	124	Aglaophenia rhynchocarpa off Guaira, 27-8 m - NE Panama (3)	Aglaophenia rhynchocarpa	Aglaophenia rhynchocarpa Farallon, 12-8 m - NE Panama	MH212491	STRI CJM8	C.J. Moura	Hand	Farallon, off Guaira, 12-8 m - NE Panama	9°38.463'N 79°38.090'W	Moura et al. 2018	Atlantic	1
187	125	Aglaophenia rhynchocarpa Isla Grande, 25-15 m - NE Panama	Aglaophenia rhynchocarpa	Aglaophenia rhynchocarpa Isla Grande, 25-15 m - NE Panama	MH212493	STRI CJM9	C.J. Moura	Hand	Farallon, off Guaira, 25-15 m - NE Panama	9°38.674'N 79°38.136'W	Moura et al. 2018	Atlantic	1
188	126	Aglaophenia rhynchocarpa Alagoas - Brazil	Aglaophenia rhynchocarpa	Aglaophenia rhynchocarpa Alagoas - Brazil	KT266601	MZUSP 1687			Praia do Francês, Alagoa - Brazil		Maronna et al. 2016	Atlantic	1
189	127	Aglaophenia rhynchocarpa Alagoas - Brazil	Aglaophenia rhynchocarpa	Aglaophenia rhynchocarpa Alagoas - Brazil	KT266600	MZUSP 1669			Praia do Niquim, Barra do Sao Miguel, Alagoa - Brazil		Maronna et al. 2016	Atlantic	1
190	128	Aglaophenia rhynchocarpa Isla Uvita, 16-13 m - E Costa Rica	Aglaophenia rhynchocarpa	Aglaophenia rhynchocarpa Isla Uvita, 16-13 m - E Costa Rica	MH212498	MZUCR 2447	C.J. Moura	Hand	Isla Uvita (north), 13-16 m - SE Costa Rica	9°59.767'N 83°00.787'W	Moura et al. 2018	Atlantic	1
191	129	Aglaophenia rhynchocarpa Isla Uvita, 16-13 m - E Costa Rica	Aglaophenia rhynchocarpa	Aglaophenia rhynchocarpa Isla Uvita, 16-13 m - E Costa Rica	MH212496	MZUCR 2447	C.J. Moura	Hand	Isla Uvita (north), 13-16 m - SE Costa Rica	9°59.767'N 83°00.787'W	Moura et al. 2018	Atlantic	1
192	130	Aglaophenia rhynchocarpa Isla Uvita, 24-16 m - E Costa Rica	Aglaophenia rhynchocarpa	Aglaophenia rhynchocarpa Isla Uvita, 24-16 m - E Costa Rica	MH212499	MZUCR 2446	C.J. Moura	Hand	Isla Uvita, 24-16 m - E Costa Rica	9°59.765'N 83°00.488'W	Moura et al. 2018	Atlantic	1
193	131	Aglaophenia rhynchocarpa Isla Uvita, 16-13 m - E Costa Rica	Aglaophenia rhynchocarpa	Aglaophenia rhynchocarpa Isla Uvita, 16-13 m - E Costa Rica	MH212497	MZUCR 2447	C.J. Moura	Hand	Isla Uvita (north), 13-16 m - SE Costa Rica	9°59.767'N 83°00.787'W	Moura et al. 2018	Atlantic	1
194	132	Aglaophenia rhynchocarpa Bocas del Toro, 17 m - NW Panama	Aglaophenia rhynchocarpa	Aglaophenia rhynchocarpa Bocas del Toro, 17 m - NW Panama	MH212487	STRI CJM39	C.J. Moura	Hand	Bocas del Toro, Bastimentos, 17 m - NW Panama	9°21.418'N 82°11.020'W	Moura et al. 2018	Atlantic	1
195	133	Aglaophenia rhynchocarpa Bocas del Toro, 26-15 m - NW Panama (2)	Aglaophenia rhynchocarpa	Aglaophenia rhynchocarpa Bocas del Toro, 26-15 m - NW Panama	MH212489	STRI CJM27	C.J. Moura	Hand	Bocas del Toro, Piedra Tigre, 26-15 m - Panama	9°13.117'N 81°56.776'W	Moura et al. 2018	Atlantic	1
196	133	Aglaophenia rhynchocarpa Bocas del Toro, 26-15 m - NW Panama (2)	Aglaophenia rhynchocarpa	Aglaophenia rhynchocarpa Bocas del Toro, 23-20 m - NW Panama	MH212488	STRI CJM18	C.J. Moura	Hand	Bocas del Toro, Cayo Tigre, 23-20 m - NW Panama	9°19.223'N 81°56.777'W	Moura et al. 2018	Atlantic	1
197	134	Aglaophenia cupressina Gili Trawagan, 20 m - Indonesia	Aglaophenia cupressina	Aglaophenia cupressina Gili Trawagan, 20 m - Indonesia	MH212397						Moura et al. 2018	Indian	1
198	135	Aglaophenia cupressina Europa Island - SW Indian Ocean (2)	Aglaophenia cupressina	Aglaophenia cupressina Europa Island - SW Indian Ocean	KM587399	EUR11-019			Europa Island - SW Indian Ocean		Postaire et al. 2015	Indian	1
199	135	Aglaophenia cupressina Europa Island - SW Indian Ocean (2)	Aglaophenia cupressina	Aglaophenia cupressina Europa Island - SW Indian Ocean	KM587400	EUR11-115			Europa Island - SW Indian Ocean		Postaire et al. 2015	Indian	1
200	136	Aglaophenia cupressina Europa Island - SW Indian Ocean	Aglaophenia cupressina	Aglaophenia cupressina Europa Island - SW Indian Ocean	KM587401	EUR11-135			Europa Island - SW Indian Ocean		Postaire et al. 2015	Indian	1
201	137	Aglaophenia cupressina Mayotte - SW Indian Ocean	Aglaophenia cupressina	Aglaophenia cupressina Mayotte - SW Indian Ocean	KM587402	MAY09-095			Mayotte - SW Indian Ocean		Postaire et al. 2015	Indian	1
202	138	Aglaophenia cupressina Mayotte - SW Indian Ocean	Aglaophenia cupressina	Aglaophenia cupressina Mayotte - SW Indian Ocean	KM587407	MAY09-635			Mayotte - SW Indian Ocean		Postaire et al. 2015	Indian	1
203	139	Aglaophenia cupressina Glorieuses Islands - SW Indian Ocean	Aglaophenia cupressina	Aglaophenia cupressina Glorieuses Islands - SW Indian Ocean	KM587406	GLO08-001			Glorieuses Islands - SW Indian Ocean		Postaire et al. 2015	Indian	1
204	140	Aglaophenia cupressina Geyser bank - SW Indian Ocean (2)	Aglaophenia cupressina	Aglaophenia cupressina Geyser bank - SW Indian Ocean	KM587403	GEY08-026			Geyser bank - SW Indian Ocean		Postaire et al. 2015	Indian	1
205	140	Aglaophenia cupressina Geyser bank - SW Indian Ocean (2)	Aglaophenia cupressina	Aglaophenia cupressina Geyser bank - SW Indian Ocean	KM587404	GEY08-007			Geyser bank - SW Indian Ocean		Postaire et al. 2015	Indian	1
206	141	Aglaophenia cupressina Geyser bank - SW Indian Ocean	Aglaophenia cupressina	Aglaophenia cupressina Geyser bank - SW Indian Ocean	KM587405	GEY08-076			Geyser bank - SW Indian Ocean		Postaire et al. 2015	Indian	1
207	142	Aglaophenia postdentata Glovers atoll + Carrie Bow Cay, 30-5 m - Belize (2)	Aglaophenia postdentata	Aglaophenia postdentata Glovers atoll, 30-17 m - Belize	MH212481	NMNH 1471945	C.J. Moura	Hand	Glovers atoll, 30-16 m - Belize	16°44.358'N 87°48.224'W	Moura et al. 2018	Atlantic	1
208	142	Aglaophenia postdentata Glovers atoll + Carrie Bow Cay, 30-5 m - Belize (2)	Aglaophenia postdentata	Aglaophenia postdentata Carrie Bow Cay, 6 m - Belize	MH212479	NMNH 1471938	C.J. Moura	Hand	Carrie Bow Cay, ca. 6 m - Belize	16°47.384'N 88°04.664'W	Moura et al. 2018	Atlantic	1
209	143	Aglaophenia postdentata Reunion Island	Aglaophenia postdentata	Aglaophenia postdentata Reunion Island	KM587409	BIO11-137			Reunion Island		Postaire et al. 2015	Indian	1
210	144	Aglaophenia postdentata Mayotte - SW Indian Ocean	Aglaophenia postdentata	Aglaophenia postdentata Mayotte - SW Indian Ocean	KM587410	MAY09-033			Mayotte - SW Indian Ocean		Postaire et al. 2015	Indian	1
211	145	Aglaophenia postdentata Príncipe, 3-25 m - São Tomé and Príncipe (2)	Aglaophenia postdentata	Aglaophenia postdentata Três Penedos, 3 m - Príncipe	MH212482	DOP C 9446	C.J. Moura	Hand	Príncipe, 'Três Penedos', 0-5 m - São Tomé and Príncipe	1°36.227'N 7°19.614'E	Moura et al. 2018	Atlantic	1
212	145	Aglaophenia postdentata Príncipe, 3-25 m - São Tomé and Príncipe (2)	Aglaophenia postdentata	Aglaophenia postdentata Bone de Joca, 25-10 m - São Tomé and Príncipe	MH212636	DOP C9424	C.J. Moura	Hand	Príncipe, Bone de Joca, 25-10 m - São Tomé and Príncipe	1°30.985'N 7°25.866'E	Moura et al. 2018	Atlantic	1
213	146	Aglaophenia postdentata Reunion Island	Aglaophenia postdentata	Aglaophenia postdentata Reunion Island	KM587408	BIO11-078			Reunion Island		Postaire et al. 2015	Indian	1
214	147	Aglaophenia postdentata Coiba, 20-7 m - SW Panama	Aglaophenia postdentata	Aglaophenia postdentata Coiba, 20-7 m - SW Panama	MH212480	STRI CJM41	C.J. Moura	Hand	Coiba, Punta Faro, 20-7 m - SW Panama	7°41.567'N 81°38.419'W	Moura et al. 2018	Pacific	1
215	148	Lytocarpia delicatula Okinawa, 86-186 m - Japan (2)	Lytocarpia delicatula	Lytocarpia delicatula Okinawa, 96-186 m - Japan	MH212809	MHNG-INVE-69656		Tabata (Beam Trawl)	Okinawa, 96-186 m - Japan	26°20.844'N 126°41.316'E	Moura et al. 2018	Pacific			1
216	148	Lytocarpia delicatula Okinawa, 86-186 m - Japan (2)	Lytocarpia delicatula	Lytocarpia delicatula Okinawa, 86-97 - Japan	MH212808	MHNG-INVE-69635		Tabata	Okinawa, 86-97 - Japan	26°21.630'N 126°41.256'E	Moura et al. 2018	Pacific	1
217	149	Aglaophenia tubulifera Cabo Espichel + Viana do Castelo, 25-45 m - W + NW Portugal (4)	Aglaophenia tubulifera	Aglaophenia tubulifera Cabo Espichel, 45 m - W Portugal	MH212521		Deep-Reefs project ; J. Boavida	Hand	Cabo Espichel, Catrapona, Stn DR11S3D4T3R0.5, 45 m - W Portugal	38°25.113'N 9°15.128'W	Moura et al. 2018	Atlantic	1
218	149	Aglaophenia tubulifera Cabo Espichel + Viana do Castelo, 25-45 m - W + NW Portugal (4)	Aglaophenia tubulifera	Aglaophenia tubulifera Viana do Castelo, 25-33 m - NW Portugal	JN560118	DBUA 1256.01	C.J. Moura	Hand	Off Viana do Castelo, 25-33 m - NW Portugal	41°37.379'N 8°53.805'W	Moura et al. 2012a	Atlantic	1
219	149	Aglaophenia tubulifera Cabo Espichel + Viana do Castelo, 25-45 m - W + NW Portugal (4)	Aglaophenia tubulifera	Aglaophenia tubulifera Cabo Espichel, 39 m - W Portugal	MH212518		Deep-reefs project ; J. Boavida	Hand	Catrapona, Cabo Espichel, Stn. DR11S3D5T4R0.10, 39 m - W Portugal	38°25.134'N 9°15.159'W	Moura et al. 2018	Atlantic	1
220	149	Aglaophenia tubulifera Cabo Espichel + Viana do Castelo, 25-45 m - W + NW Portugal (4)	Aglaophenia tubulifera	Aglaophenia tubulifera Cabo Espichel, 44 m - W Portugal	MH212519		Deep-Reefs project ; J. Boavida	Hand	Cabo Espichel, Pedra do Ti Tóino, Stn. DR11S2D2K3.2, 44 m - W Portugal	38°25.113'N 9°15.128'W	Moura et al. 2018	Atlantic	1
221	150	Aglaophenia tubulifera Berlengas, 30-38 m - W Portugal (2)	Aglaophenia tubulifera	Aglaophenia tubulifera Berlengas, 30-38 m - W Portugal	JN560117	DBUA 1255.01	C. J. Moura	Hand	Berlengas, Estelas, Baixa Alagada, 30-38 m - W Portugal	39°25.477'N 9°32.120'W	Moura et al. 2012a	Atlantic	1
222	150	Aglaophenia tubulifera Berlengas, 30-38 m - W Portugal (2)	Aglaophenia tubulifera	Aglaophenia tubulifera Cabo Espichel, 45 m - W Portugal	MH212520		Deep-Reef project ; J. Boavida	Hand	Cabo Espichel, Catrapona, StnDR11S3D4T3R30.1, 45 m - W Portugal	38°25.113'N 9°15.128'W	Moura et al. 2018	Atlantic	1
223	151	Aglaophenia tubulifera Ibérico, 1021 m - Gulf of Cadiz	Aglaophenia tubulifera	Aglaophenia tubulifera Ibérico, 1021 m - Gulf of Cadiz	AM887991	DBUA 906.01	R/V Prof. Logachev TTR11	Dredge	Ibérico, Stn 339, 1021 m - Gulf of Cadiz	36°07.760'N 7°46.460'W	Moura et al. 2008	Atlantic		1
224	152	Aglaophenia tubulifera Berlengas, 35-25 m - W Portugal	Aglaophenia tubulifera	Aglaophenia tubulifera Berlengas, 35-25 m - W Portugal	JN560119	DBUA 1255.02	C.J. Moura	Hand	Berlengas, Rinchão, 25-35 m - W Portugal	39°25.437'N 9°29.941'W	Moura et al. 2012a	Atlantic	1
225	153	Aglaophenia tubulifera Lundy, 5-40 m - UK	Aglaophenia tubulifera	Aglaophenia tubulifera Lundy, 5-40 m - UK	AM887992	DBUA 938.01	J. Hall-Spencer	Hand	Lundy Island, 5-40 m - UK	51°09.400'N 4°39.300'W	Moura et al. 2008	Atlantic	1
226	154	Aglaophenia tubulifera Portimão, 48 m - S Portugal	Aglaophenia tubulifera	Aglaophenia tubulifera Portimão, 48 m - S Portugal	MH212535		Deep-Reef project ; J. Boavida	Hand	Portimão, Stn DR12S6D1T1R0.6, 48 m - S Portugal	36°59.469'N 8°29.334'W	Moura et al. 2018	Atlantic	1
227	155	Aglaophenia tubulifera Condor Bank, 189 m - Azores	Aglaophenia tubulifera	Aglaophenia tubulifera Condor Bank, 189 m - Azores	MH212522	DOP C4532	R/V Arquipélago ; D. Catarino	Palangre de fundo	Condor Bank, 189m - Azores	38°30.660'N 29°05.340'W	Moura et al. 2018	Atlantic			1
228	156	Aglaophenia tubulifera Princess Alice Bank, 201 m - Azores	Aglaophenia tubulifera	Aglaophenia tubulifera Princess Alice Bank, 201 m - Azores	JN560121	DOP C1374	F/V Manuel Arriaga	Gorazeiras	Princess Alice Bank, 201 m - Azores	37°57.360'N 29°12.840'W	Moura et al. 2012a	Atlantic		1
229	157	Aglaophenia tubulifera Pico-Faial, 548 m - Azores	Aglaophenia tubulifera	Aglaophenia tubulifera Pico-Faial, 548 m - Azores	MH212534	DOP C8199	F/V Flor da Horta ; T. Bento	Palangre de fundo	Pico-Faial, 548 m - Azores	38°19.042'N 28°48.061'W	Moura et al. 2018	Atlantic		1
230	158	Aglaophenia tubulifera Azores Bank, 368 m - Azores	Aglaophenia tubulifera	Aglaophenia tubulifera Azores Bank, 368 m - Azores	JN560120	DOP C1496	F/V Manuel Arriaga	Espinhel	Azores Bank (32 miles), 368 m - Azores	38°16.800'N 28°51.660'W	Moura et al. 2012a	Atlantic		1
231	159	Aglaophenia tubulifera Princess Alice Bank, 165-219 m - Azores	Aglaophenia tubulifera	Aglaophenia tubulifera Princess Alice Bank, 165-219 m - Azores	MH212532	DOP C4339	F/V Baia das Lajes ; T. Bento	Palangre de fundo	Princess Alice Bank, 165-219 m - Azores	38°00.180'N 29°19.440'W	Moura et al. 2018	Atlantic			1
232	160	Aglaophenia tubulifera Azores Bank, 261 -731 m - Azores	Aglaophenia tubulifera	Aglaophenia tubulifera Azores Bank, 261-731 m - Azores	MH212516	DOP C8158	F/V Manuel Arriaga	Palangre de fundo	Azores Bank, 261 -731 m - Azores	38°07.435'N 29°08.248'W	Moura et al. 2018	Atlantic		1
233	161	Aglaophenia tubulifera Cavala Bank, 435 m - Azores	Aglaophenia tubulifera	Aglaophenia tubulifera Cavala Bank, 435 m - Azores	MH212517	DOP C7914	F/V Mestre Bobicha ; T. Bento	Palangre de fundo	Cavala Bank, 435 m - Azores	38°18.331'N 30°43.065'W	Moura et al. 2018	Atlantic		1
234	162	Aglaophenia tubulifera Gigante Bank, 292 m - Azores	Aglaophenia tubulifera	Aglaophenia tubulifera Gigante Bank, 292 m - Azores	MH212528	DOP C3776	F/ V Romã ; V. Sloft	Linha de mão	Gigante Bank, 292 m - Azores	38°59.760'N 29°55.500'W	Moura et al. 2018	Atlantic		1
235	163	Aglaophenia tubulifera Terceira, 60 m - Azores	Aglaophenia tubulifera	Aglaophenia tubulifera Terceira, 60 m - Azores	MH212536	DOP C9479	T. Kincaid	Hand	Terceira, Ilhéu das Cabras, 60 m - Azores	38°37.885'N 27°09.070'W	Moura et al. 2018	Atlantic	1
236	164	Aglaophenia tubulifera E S. Miguel, 117 m - Azores	Aglaophenia tubulifera	Aglaophenia tubulifera E S. Miguel, 117 m - Azores	MH212527	DOP C5301	R/V Arquipélago ; Í. Sampaio	Palangre de fundo	E S. Miguel, 117 m - Azores	37°46.200'W 25°06.960'W	Moura et al. 2018	Atlantic			1
237	165	Aglaophenia tubulifera Mar da Prata, 218 m - Azores	Aglaophenia tubulifera	Aglaophenia tubulifera Mar da Prata, 218 m - Azores	MH212530	DOP C7356	R/V Arquipelago	Palangre de fundo	Mar da Prata, 218 m - Azores	37°05.005'N 25°06.676'W	Moura et al. 2018	Atlantic		1
238	166	Aglaophenia tubulifera Voador Bank, 225 m - Azores	Aglaophenia tubulifera	Aglaophenia tubulifera Voador Bank, 225 m - Azores	MH212537	DOP C6290	R/V Arquipélago ; V. Matos	Palangre de fundo	Voador Bank, 225 m - Azores	37°31.560'N 30°43.740'W	Moura et al. 2018	Atlantic		1
239	167	Aglaophenia tubulifera Mar da Prata, 210 m - Azores (2)	Aglaophenia tubulifera	Aglaophenia tubulifera Mar da Prata, 210 m - Azores	MH212529	DOP C9152	R/V Arquipélago ; C. Dias	Palangre de fundo	Mar da Prata, 210 m - Azores	37°09.000'N 25°39.600'W	Moura et al. 2018	Atlantic		1
240	167	Aglaophenia tubulifera Mar da Prata, 210 m - Azores (2)	Aglaophenia tubulifera	Aglaophenia tubulifera Mar da Prata, 380 m - Azores	MH212531	DOP C6893	R/V Arquipélago ; S. Bonanomi	Palangre de fundo	Mar da Prata, 380 m - Azores	37°11.395'N 25°38.365'W	Moura et al. 2018	Atlantic		1
241	168	Aglaophenia tubulifera Pico-Faial - Azores	Aglaophenia tubulifera	Aglaophenia tubulifera Pico-Faial - Azores	JN560123	DOP C2111	Fishing fleet of Horta		Pico-Faial channel - Azores		Moura et al. 2012a	Atlantic			1
242	169	Aglaophenia tubulifera Pico, 311 m - Azores	Aglaophenia tubulifera	Aglaophenia tubulifera Pico, 311 m - Azores	JN560122	DOP C2087	F/V Renato Alexandre	Palangre de fundo	Pico Island, 311-348 m - Azores	38°22.200'N 28°13.320'W	Moura et al. 2012a	Atlantic		1
243	170	Aglaophenia tubulifera Pico, 437 m - Azores	Aglaophenia tubulifera	Aglaophenia tubulifera Pico, 437 m - Azores	MH212533	DOP C5037	F/V Mestre Bobicha, T. Bento	Palangre de fundo	Pico, 437 m - Azores	38°11.640'N 27°43.140'W	Moura et al. 2018	Atlantic		1
244	171	Aglaophenia tubulifera Condor Bank, 189-222 m - Azores (3)	Aglaophenia tubulifera	Aglaophenia tubulifera Condor Bank, 222 m - Azores	MH212525	DOP C4504	R/V Arquipélago ; D. Catarino	Palangre de fundo	Condor Bank, 222 m - Azores	38°28.560'N 29°01.020'W	Moura et al. 2018	Atlantic		1
245	171	Aglaophenia tubulifera Condor Bank, 189-222 m - Azores (3)	Aglaophenia tubulifera	Aglaophenia tubulifera Condor Bank, 189 m - Azores	MH212523	DOP C4529	R/V Arquipélago ; D. Catarino	Palangre de fundo	Condor Bank, 189 m - Azores	38°30.660'N 29°05.340'W	Moura et al. 2018	Atlantic		1
246	171	Aglaophenia tubulifera Condor Bank, 189-222 m - Azores (3)	Aglaophenia tubulifera	Aglaophenia tubulifera Condor Bank, 222 m - Azores	MH212524	DOP C4512	R/V Arquipélago ; D. Catarino	Palangre de fundo	Condor Bank, 222m - Azores	38°31.200'N 28°59.520'W	Moura et al. 2018	Atlantic		1
247	172	Aglaophenia tubulifera Condor Bank, 244 m - Azores	Aglaophenia tubulifera	Aglaophenia tubulifera Condor Bank, 244 m - Azores	MH212526	DOP C4557	R/V Arquipélago ; D. Catarino	Palangre de fundo	Condor Bank, 244 m - Azores	38°31.980'N 29°01.140'W	Moura et al. 2018	Atlantic		1
248	173	Aglaophenia trifida Isla Uvita, 16-24 m - E Costa Rica	Aglaophenia trifida - lineage 1	Aglaophenia trifida Isla Uvita, 16-24 m - E Costa Rica	MH212513	MZUCR 2433	C.J. Moura	Hand	Isla Uvita (east), 16-24 m - E Costa Rica	9°59.765'N 83°00.488'W	Moura et al. 2018	Atlantic	1
249	174	Aglaophenia trifida Isla Tambor, 15-10 m - NE Panama	Aglaophenia trifida - lineage 2	Aglaophenia trifida Isla Tambor, 15-10 m - NE Panama	MH212510	STRI CJM22	C.J. Moura	Hand	Isla Tambor (near Isla Grande), 15-10 m - NE Panama	9°38.768'N 79°33.886'W	Moura et al. 2018	Atlantic	1
250	175	Aglaophenia trifida Isla Grande, 25-15 m - NE Panama	Aglaophenia trifida - lineage 2	Aglaophenia trifida Isla Grande, 25-15 m - NE Panama	MH212509	STRI CJM31	C.J. Moura	Hand	Isla Grande, 25-15 m - NE Panama		Moura et al. 2018	Atlantic	1
251	176	Aglaophenia trifida Isla Tambor, 27-15 m - NE Panama	Aglaophenia trifida - lineage 2	Aglaophenia trifida Isla Tambor, 27-15 m - NE Panama	MH212511	STRI CJM2	C.J. Moura	Hand	Isla Tambor (near Isla Grande), 26-15 m - NE Panama	9°38.768'N 79°33.886'W	Moura et al. 2018	Atlantic	1
252	177	Aglaophenia trifida Isla Tambor, 27-15 m - NE Panama	Aglaophenia trifida - lineage 2	Aglaophenia trifida Isla Tambor, 27-15 m - NE Panama	MH212512	STRI CJM15	C.J. Moura	Hand	Isla Tambor (near Isla Grande), 27-15 m - NE Panama	9°38.768'N 79°33.886'W	Moura et al. 2018	Atlantic	1
253	178	Aglaophenia trifida Bastimentos, Bocas del Toro, 17 m - NW Panama	Aglaophenia trifida - lineage 3	Aglaophenia trifida Bastimentos, Bocas del Toro, 17 m - NW Panama	MH212504	STRI CJM21	C.J. Moura	Hand	Bocas del Toro, Bastimentos, 17 m - NW Panama	9°21.418'N 82°11.020'W	Moura et al. 2018	Atlantic	1
254	179	Aglaophenia trifida Bocas del Toro, 26-8 m - NW Panama (2)	Aglaophenia trifida - lineage 3	Aglaophenia trifida Bocas del Toro, 26-15 m - NW Panama	MH212506	STRI CJM43	C.J. Moura	Hand	Piedra Tigre, Bocas del Toro, 26-15 m - Panama	9°13.117'N 81°56.776'W	Moura et al. 2018	Atlantic	1
255	179	Aglaophenia trifida Bocas del Toro, 26-8 m - NW Panama (2)	Aglaophenia trifida - lineage 3	Aglaophenia trifida Bocas del Toro, 14-8 m - NW Panama	MH212505	STRI CJM12	C.J. Moura	Hand	Bocas del Toro, Cayo Tigre, 14-8 m - NW Panama	9°12.758'N 81°54.985'W	Moura et al. 2018	Atlantic	1
256	180	Aglaophenia trifida Escudo Veraguas, 30-18 m - N Panama (2)	Aglaophenia trifida - lineage 3	Aglaophenia trifida Escudo, 28-18 m - N Panama	MH212508	STRI CJM16	C.J. Moura	Hand	Isla Escudo Veraguas, 28-18 m - N Panama	9°07.905'N 81°34.504'W	Moura et al. 2018	Atlantic	1
257	180	Aglaophenia trifida Escudo Veraguas, 30-18 m - N Panama (2)	Aglaophenia trifida - lineage 3	Aglaophenia trifida Escudo, 26-30 m - N Panama	MH212507	STRI CJM20	C.J. Moura	Hand	Isla Escudo Veraguas, 26-30 m - N Panama	9°06.115'N 81°37.351'W	Moura et al. 2018	Atlantic	1
258	181	Aglaophenia prominens Galapagos, 25 m - Ecuador	Aglaophenia prominens	Aglaophenia prominens Galapagos, 25 m - Ecuador	MH212484	FAU 16-XI-86-2.12	J. Reed, Armstrong, Faircloth, Monnoit, Connor, Brusca	Hand	Galapagos, south of Punta Suarez, Espanola (Hood) Island, westo of Bluff, 25 m - Ecuador	1°22.0'S 89°44.6'W	Moura et al. 2018	Pacific	1
259	182	Aglaophenia prominens Pedasi, 15 m - S Panama	Aglaophenia prominens	Aglaophenia prominens Pedasi, 15 m - S Panama	MH212485	STRI CJM32	C.J. Moura	Hand	off Punta del Tigre, Pedasi, ca. 15m - S Panama		Moura et al. 2018	Pacific	1
260	183	Aglaophenia prominens Islas Pelonas, 6-3 m - NW Costa Rica	Aglaophenia prominens	Aglaophenia prominens Islas Pelonas, 6-3 m - NW Costa Rica	MH212486	MZUCR 2456	C.J. Moura	Hand	Bahia Culebra, Islas Pelonas, 6-3 m - NW Costa Rica	10°34.497'N 85°42.587'W	Moura et al. 2018	Pacific	1
261	184	Aglaophenia prominens Bahia Culebra, 14-7 m - NW Costa Rica	Aglaophenia prominens	Aglaophenia prominens Bahia Culebra, 14-7 m - NW Costa Rica	MH212483	MZUCR 2434	C.J. Moura	Hand	Bahia Culebra, Miradores, 14-7 m - NW Costa Rica	10°36.657'N 85°42.079'W	Moura et al. 2018	Pacific	1
262	185	Aglaophenia picardi Faial, 33-8 m - Azores	Aglaophenia picardi	Aglaophenia picardi Faial, 33-8 m - Azores	MH212449	DOP C 9471	C.J. Moura	Hand	Faial, Monte da Guia, 33-8 m - Azores	38°31.089'N 28°37.231'W	Moura et al. 2018	Atlantic	1
263	186	Aglaophenia picardi S. Miguel, 18-23 m - Azores	Aglaophenia picardi	Aglaophenia picardi S. Miguel, 18-23 m - Azores	JN560105	DBUA 1249.01	C.J. Moura	Hand	São Miguel Island, Mosteiros, 18-23 m - Azores	37°53.372'N 25°50.132'W	Moura et al. 2012a	Atlantic	1
264	187	Aglaophenia picardi Pico + Faial, 3-18 m - Azores (2)	Aglaophenia picardi	Aglaophenia picardi Pico, 13 m - Azores	MH212454	DOP C3152	F. Tempera	Hand	Pico, 13 m - Azores		Moura et al. 2018	Atlantic	1
265	187	Aglaophenia picardi Pico + Faial, 3-18 m - Azores (2)	Aglaophenia picardi	Aglaophenia picardi Faial, 3-18 m - Azores	MH212447	DBUA 1249.06	C.J. Moura	Hand	Faial island, near Horta, Entre Montes, 3-18 m - Azores	38°31.800'N 28°37.662'W	Moura et al. 2018	Atlantic	1
266	188	Aglaophenia picardi Mallorca - S Spain	Aglaophenia picardi	Aglaophenia picardi Mallorca - S Spain	AY787891	MHNG-INVE-29758			Mallorca, Cala Murada - S Spain		Cunningham (EMBL submission)	Mediterranean	1
267	189	Aglaophenia picardi Faial + S. Miguel + Flores + Madeira, 3-30 m - Azores & Madeira (8)	Aglaophenia picardi	Aglaophenia picardi Porto da Cruz, 4-12 m - Madeira	MH212453	DBUA 1250.02	C.J. Moura	Hand	Madeira Island, Porto da Cruz, 4-12 m - Madeira	32°46.516'N 16°49.585'W	Moura et al. 2018	Atlantic	1
268	189	Aglaophenia picardi Faial + S. Miguel + Flores + Madeira, 3-30 m - Azores & Madeira (8)	Aglaophenia picardi	Aglaophenia picardi Caloura, S. Miguel, 5-10 m - Azores	MH212446	DBUA 1249.09	C.J. Moura	Hand	Caloura, S. Miguel, 5-10 m - Azores	37°42.815'N 25°29.705'W	Moura et al. 2018	Atlantic	1
269	189	Aglaophenia picardi Faial + S. Miguel + Flores + Madeira, 3-30 m - Azores & Madeira (8)	Aglaophenia picardi	Aglaophenia picardi Ribeira Brava, 3-8 m - Madeira	JN560107	DBUA 1250.01	C.J. Moura	Hand	Ribeira Brava, fishing port, 3-8 m - Madeira	32°40.086'N 17°03.781'W	Moura et al. 2012a	Atlantic	1
270	189	Aglaophenia picardi Faial + S. Miguel + Flores + Madeira, 3-30 m - Azores & Madeira (8)	Aglaophenia picardi	Aglaophenia picardi Flores, 5-30 m - Azores	JN560111	DBUA 1249.05	C.J. Moura	Hand	Flores Island, islet, 5-30 m - Azores	39°29.044'N 31°08.739'W	Moura et al. 2012a	Atlantic	1
271	189	Aglaophenia picardi Faial + S. Miguel + Flores + Madeira, 3-30 m - Azores & Madeira (8)	Aglaophenia picardi	Aglaophenia picardi Pto Horta, Faial - 5-18 m - Azores	JN560106	DBUA 1249.02	C.J. Moura	Hand	Faial Island, Horta port, 5-18 m - Azores	38°32.015'N 28°37.304'W	Moura et al. 2012a	Atlantic	1
272	189	Aglaophenia picardi Faial + S. Miguel + Flores + Madeira, 3-30 m - Azores & Madeira (8)	Aglaophenia picardi	Aglaophenia picardi Flores, 10-16 m - Azores	JN560108	DBUA 1249.03	C.J. Moura	Hand	Flores Island, 10-16 m - Azores	39°28.531'N 31°08.479'W	Moura et al. 2012a	Atlantic	1
273	189	Aglaophenia picardi Faial + S. Miguel + Flores + Madeira, 3-30 m - Azores & Madeira (8)	Aglaophenia picardi	Aglaophenia picardi Flores, 3-10 m - Azores	MH212450	DBUA 1249.08	C.J. Moura	Hand	Fajã Grande, Flores, 3-10 m - Azores	39°27.598'N 31°15.791'W	Moura et al. 2018	Atlantic	1
274	189	Aglaophenia picardi Faial + S. Miguel + Flores + Madeira, 3-30 m - Azores & Madeira (8)	Aglaophenia picardi	Aglaophenia picardi S. Miguel, 8-18 m - Azores	JN560110	DBUA 1249.04	C.J. Moura	Hand	S. Miguel Island, V. Franca do Campo, 8-18 m - Azores	37°42.332'N 25°26.755'W	Moura et al. 2012a	Atlantic	1
275	190	Aglaophenia picardi S. Miguel, 15-19 m - Azores	Aglaophenia picardi	Aglaophenia picardi S. Miguel, 15-19 m - Azores	MH212455	DBUA 1249.10	C.J. Moura	Hand	Ponta Delgada, S. Miguel, "Recife da Cadeia", 15-19 m - Azores	37°44.415'N 25°39.234'W	Moura et al. 2018	Atlantic	1
276	191	Aglaophenia picardi Mallorca, 0.5 m - S Spain	Aglaophenia picardi	Aglaophenia picardi Mallorca, 0.5 m - S Spain	MH212452	MHNG-INVE-32165			Mallorca, Cala Murada, cave, 0.5 m - S Spain		Moura et al. 2018	Atlantic	1
277	192	Aglaophenia picardi Faial & Flores, 33-8 m - Azores (2)	Aglaophenia picardi	Aglaophenia picardi Faial, 33-8 m - Azores	MH212448	DOP C 9471	C.J. Moura	Hand	Faial, Monte da Guia, 33-8 m - Azores	38°31.089'N 28°37.231'W	Moura et al. 2018	Atlantic	1
278	192	Aglaophenia picardi Faial & Flores, 33-8 m - Azores (2)	Aglaophenia picardi	Aglaophenia picardi Flores, 20-27 m - Azores	MH212451	DBUA 1249.07	C.J. Moura	Hand	Flores, Ponta Delgada, 20-27 m - Azores	39°31.092'N 31°12.437'W	Moura et al. 2018	Atlantic	1
279	193	Aglaophenia cf. octodonta Formigas, 40-20 m - Azores	Aglaophenia cf. octodonta (lineage1)	Aglaophenia cf. octodonta Formigas, 40-20 m - Azores	MH212385	DOP C9457	Project Baseline expedition ; C.J. Moura	Hand	Formigas, 40-20m - Azores	37°16.550'N 24°47.018'W	Moura et al. 2018	Atlantic	1
280	194	Aglaophenia tubiformis Chioggia - Italy	Aglaophenia cf. octodonta (lineage 2) + A. tubiformis (lineage 1) + A. pluma (lineage 1)	Aglaophenia tubiformis Chioggia - Italy	MH212514	MHNG-INVE-60593			Chioggia - Italy		Moura et al. 2018	Mediterranean	1
281	195	Aglaophenia cf. octodonta/pluma Sagres + Sines, 10-25 m - S & SW Portugal (3)	Aglaophenia cf. octodonta (lineage 2) + A. tubiformis (lineage 1) + A. pluma (lineage 1)	Aglaophenia cf. octodonta Sagres, 10-25 m - S Portugal	MH212550		Marbis 2013	Hand	Sagres, Stn M13ALST114B006, 10-25 m - S Portugal	37°01.164'N 8°57.620'W	Moura et al. 2018	Atlantic	1
282	195	Aglaophenia cf. octodonta/pluma Sagres + Sines, 10-25 m - S & SW Portugal (3)	Aglaophenia cf. octodonta (lineage 2) + A. tubiformis (lineage 1) + A. pluma (lineage 1)	Aglaophenia cf. pluma Sagres, 10-25 m - S Portugal	MH212391		Marbis 2013	Hand	Sagres, Stn M13ALST114B007, 10-25 m - S Portugal	37°01.164'N 8°57.620'N	Moura et al. 2018	Atlantic	1
283	195	Aglaophenia cf. octodonta/pluma Sagres + Sines, 10-25 m - S & SW Portugal (3)	Aglaophenia cf. octodonta (lineage 2) + A. tubiformis (lineage 1) + A. pluma (lineage 1)	Aglaophenia pluma Sines, 10-15 m - SW Portugal	MH212477	DBUA 1264.06	C.J. Moura	Hand	Sines, outside harbour, 10-15 m - SW Portugal	37°56.323'N 8°53.330'W	Moura et al. 2018	Atlantic	1
284	196	Aglaophenia octodonta Villefranche-sur-Mer, 1 m - S France	Aglaophenia cf. octodonta (lineage 2) + A. tubiformis (lineage 1) + A. pluma (lineage 1)	Aglaophenia octodonta Villefranche-sur-Mer, 1 m - S France	DQ855915	MHNG-INVE-32875			Villefranche-sur-Mer - S France		Leclère et al. 2007	Mediterranean	1
285	197	Aglaophenia kirchenpaueri Algarve + Berlengas + Gorringe + UK, 2-39 m - S and W Portugal, Gorringe, UK (19)	Aglaophenia kirchenpaueri	Aglaophenia kirchenpaueri Sagres, 1-15 m - S Portugal	MH212408	DBUA 1844.01	C.J. Moura	Hand	Sagres, Ilhas do Martinhal, 1-15 m - S Portugal	37°00.897'N 8°55.080'W	Moura et al. 2018	Atlantic	1
286	197	Aglaophenia kirchenpaueri Algarve + Berlengas + Gorringe + UK, 2-39 m - S and W Portugal, Gorringe, UK (19)	Aglaophenia kirchenpaueri	Aglaophenia kirchenpaueri Pta Sagres, 2-22 m - S Portugal	MH212406	DBUA 1845.01	C.J. Moura	Hand	Sagres, Ponta de Sagres, 2-22 m - S Portugal	36°59.700'N 8°56.715'W	Moura et al. 2018	Atlantic	1
287	197	Aglaophenia kirchenpaueri Algarve + Berlengas + Gorringe + UK, 2-39 m - S and W Portugal, Gorringe, UK (19)	Aglaophenia kirchenpaueri	Aglaophenia kirchenpaueri Gettysburg, 33-37 m - Gorringe Bank	MH212402	DBUA 1502.02	C.J. Moura	Hand	Gettysburg peak, 33-37 m - Gorringe Bank	36°31.076'N 11°34.277'W	Moura et al. 2018	Atlantic	1
288	197	Aglaophenia kirchenpaueri Algarve + Berlengas + Gorringe + UK, 2-39 m - S and W Portugal, Gorringe, UK (19)	Aglaophenia kirchenpaueri	Aglaophenia kirchenpaueri Berlenga, 3-7 m - W Portugal	MH212415	DBUA 1846.01	C.J. Moura	Hand	Ilhéu da Inês, Berlenga, 3-7 m - W Portugal	39°24.732'N 9°30.674'W	Moura et al. 2018	Atlantic	1
289	197	Aglaophenia kirchenpaueri Algarve + Berlengas + Gorringe + UK, 2-39 m - S and W Portugal, Gorringe, UK (19)	Aglaophenia kirchenpaueri	Aglaophenia kirchenpaueri Tavira, 10-25 m - S Portugal	MH212411		Marbis 2013	Hand	Tavira, Stn M13AlSt14B004, 10-25 m - S Portugal	37°04.000'N 7°38.000'W	Moura et al. 2018	Atlantic	1
290	197	Aglaophenia kirchenpaueri Algarve + Berlengas + Gorringe + UK, 2-39 m - S and W Portugal, Gorringe, UK (19)	Aglaophenia kirchenpaueri	Aglaophenia kirchenpaueri Berlengas, 21 m - W Portugal	MH212417	MNHNC M@rbis1892	EMEPC/M@rBis/Berlengas2012	Hand	Berlengas, Farilhões, Stn. MB12BST18B15, 21 m - W Portugal	39°28.710'N 9°32.502'W	Moura et al. 2018	Atlantic	1
291	197	Aglaophenia kirchenpaueri Algarve + Berlengas + Gorringe + UK, 2-39 m - S and W Portugal, Gorringe, UK (19)	Aglaophenia kirchenpaueri	Aglaophenia kirchenpaueri E Tavira, 10-25 m - S Portugal	MH212401		Marbis 2013	Hand	E Tavira, Stn M13ALST8B003, 10-25 m - S Portugal	37°08.000'N 7°32.000'W	Moura et al. 2018	Atlantic	1
292	197	Aglaophenia kirchenpaueri Algarve + Berlengas + Gorringe + UK, 2-39 m - S and W Portugal, Gorringe, UK (19)	Aglaophenia kirchenpaueri	Aglaophenia kirchenpaueri Gettysburg, 37-39 m - Gorringe Bank	JN560127	DBUA 1258.03	LusoExpedição Olympus 2008 ; J.P. Borges	Hand	Gettysburg peak, 37-39 m - Gorringe Bank	38°31.071'N 11°34.275'W	Moura et al. 2012a	Atlantic	1
293	197	Aglaophenia kirchenpaueri Algarve + Berlengas + Gorringe + UK, 2-39 m - S and W Portugal, Gorringe, UK (19)	Aglaophenia kirchenpaueri	Aglaophenia kirchenpaueri Lundy Island, 5-35 m - UK	AM887982	DBUA 937.01	J. Hall-Spencer	Hand	Lundy Island, 5-40 m - UK	51°09.400'N 4°39.300'W	Moura et al. 2008	Atlantic	1
294	197	Aglaophenia kirchenpaueri Algarve + Berlengas + Gorringe + UK, 2-39 m - S and W Portugal, Gorringe, UK (19)	Aglaophenia kirchenpaueri	Aglaophenia kirchenpaueri Ormonde, 35-37 m - Gettysburg	JN560126	DBUA 1258.02	LusoExpedição Olympus 2008 ; C.J. Moura	Hand	Ormonde, 35-37 m - Gorringe seamount	36°42.857'N 11°09.968'W	Moura et al. 2012a	Atlantic	1
295	197	Aglaophenia kirchenpaueri Algarve + Berlengas + Gorringe + UK, 2-39 m - S and W Portugal, Gorringe, UK (19)	Aglaophenia kirchenpaueri	Aglaophenia kirchenpaueri Berlenga, 15-5 m - W Portugal	JN560125	DBUA 1259.01	C.J. Moura	Hand	Berlenga Island, Ilhéu do Soldado, 5-16 m - W Portugal	39°24.981'N 9°30.784'W	Moura et al. 2012a	Atlantic	1
296	197	Aglaophenia kirchenpaueri Algarve + Berlengas + Gorringe + UK, 2-39 m - S and W Portugal, Gorringe, UK (19)	Aglaophenia kirchenpaueri	Aglaophenia kirchenpaueri Plymouth, 5-25 m - UK	AM887983	DBUA 1257.01	J. Hall-Spencer	Hand	Plymouth, 5-40 m - UK		Moura et al. 2008	Atlantic	1
297	197	Aglaophenia kirchenpaueri Algarve + Berlengas + Gorringe + UK, 2-39 m - S and W Portugal, Gorringe, UK (19)	Aglaophenia kirchenpaueri	Aglaophenia kirchenpaueri Gettysburg, 35-37 m - Gorringe Bank	JN560124	DBUA 1258.01	LusoExpedição Olympus 2008 / J. Xavier	Hand	Gettysburg, 35-37 m - Gorringe seamount	36°31.092'N 11°34.284'W	Moura et al. 2012a	Atlantic	1
298	197	Aglaophenia kirchenpaueri Algarve + Berlengas + Gorringe + UK, 2-39 m - S and W Portugal, Gorringe, UK (19)	Aglaophenia kirchenpaueri	Aglaophenia kirchenpaueri Armação de Pêra, 10-25 m - S Portugal	MH212413		Marbis 2013	Hand	Armação de Pêra, Stn M13ALST53B026, 10-25 m - S Portugal	37°02.270'N 8°19.407'W	Moura et al. 2018	Atlantic	1
299	197	Aglaophenia kirchenpaueri Algarve + Berlengas + Gorringe + UK, 2-39 m - S and W Portugal, Gorringe, UK (19)	Aglaophenia kirchenpaueri	Aglaophenia kirchenpaueri Berlengas, 38-25 m - W Portugal	MH212414	DBUA 1846.03	C.J. Moura	Hand	Estelas, Baixa Alagada, 38-25 m - W Portugal	39°25.477'N 9°32.120'W	Moura et al. 2018	Atlantic	1
300	197	Aglaophenia kirchenpaueri Algarve + Berlengas + Gorringe + UK, 2-39 m - S and W Portugal, Gorringe, UK (19)	Aglaophenia kirchenpaueri	Aglaophenia kirchenpaueri Rinchão, Berlenga, 35-25 m - W Portugal	MH212407	DBUA 1846.04	C.J. Moura	Hand	Berlengas, Rinchão, 25-35m - W Portugal	39°25.437'N 9°29.941'W	Moura et al. 2018	Atlantic	1
301	197	Aglaophenia kirchenpaueri Algarve + Berlengas + Gorringe + UK, 2-39 m - S and W Portugal, Gorringe, UK (19)	Aglaophenia kirchenpaueri	Aglaophenia kirchenpaueri Tavira, 10-24 m - S Portugal	MH212410		Marbis 2013	Hand	Tavira, 10-24 m, Stn M13AlSt11B05 - S Portugal	37°03.000'N 7°39.000'W	Moura et al. 2018	Atlantic	1
302	197	Aglaophenia kirchenpaueri Algarve + Berlengas + Gorringe + UK, 2-39 m - S and W Portugal, Gorringe, UK (19)	Aglaophenia kirchenpaueri	Aglaophenia kirchenpaueri W Albufeira, 10-25 m - S Portugal	MH212412		Marbis 2013	Hand	W Albufeira, 10-25 m - S Portugal	37°02.270'N 8°19.407'W	Moura et al. 2018	Atlantic	1
303	197	Aglaophenia kirchenpaueri Algarve + Berlengas + Gorringe + UK, 2-39 m - S and W Portugal, Gorringe, UK (19)	Aglaophenia kirchenpaueri	Aglaophenia kirchenpaueri E Tavira, 10-24 m - S Portugal	MH212400		Marbis 2013	Hand	E Tavira, Stn M13ALST8B004, 10-24 m - S Portugal	37°08.000'N 7°32.000'W	Moura et al. 2018	Atlantic	1
304	198	Aglaophenia kirchenpaueri Berlenga, 5-14 m - W Portugal	Aglaophenia kirchenpaueri	Aglaophenia kirchenpaueri Berlenga, 5-14 m - W Portugal	JN560128	DBUA 1259.02	C.J. Moura	Hand	Berlengas, Berlenga Island, 5-14 m - W Portugal	39°24.540'N 9°30.708'W	Moura et al. 2012a	Atlantic	1
305	199	Aglaophenia kirchenpaueri Sagres, 2-18 m - S Portugal	Aglaophenia kirchenpaueri	Aglaophenia kirchenpaueri Sagres, Ponta dos Caminhos, 2-18 m - S Portugal	MH212409	DBUA 1845.02	C.J. Moura	Hand	Sagres, Ponta dos Caminhos, 2-18 m - S Portugal	37°01.21°N 8°54.33'W	Moura et al. 2018	Atlantic	1
306	200	Aglaophenia kirchenpaueri Berlenga, 22-18 m - W Portugal	Aglaophenia kirchenpaueri	Aglaophenia kirchenpaueri Berlenga, 22-18 m - W Portugal	MH212416	DBUA 1846.02	C.J. Moura	Hand	Primavera wreck, Berlenga, 22-18 m - W Portugal	39°24.854'N 9°30.378'W	Moura et al. 2018	Atlantic	1
307	201	Aglaophenia kirchenpaueri Savokvica, 20 m - Croatia	Aglaophenia kirchenpaueri	Aglaophenia kirchenpaueri Savokvica, 20 m - Croatia	MH212404	MHNG-INVE-60599			Savokvica, 20 m - Croatia		Moura et al. 2018	Mediterranean	1
308	202	Aglaophenia kirchenpaueri Mljet Island, 3 m - Croacia	Aglaophenia kirchenpaueri	Aglaophenia kirchenpaueri Mljet Island, 3 m - Croacia	MH212405	MHNG-INVE-37529			Mljet Island, Grabova, 3 m - Croatia		Moura et al. 2018	Mediterranean	1
309	203	Aglaophenia kirchenpaueri Giglio Island, 30 m - Italy	Aglaophenia kirchenpaueri	Aglaophenia kirchenpaueri Giglio Island, 30 m - Italy	MH212403	MHNG-INVE-37525			Isola del Giglio, 30 m - Italy	42°21.000'N 10°54.000'E	Moura et al. 2018	Mediterranean	1
310	204	Aglaophenia sp2 Lido + Machico, 3-13 m - Madeira (3)	Aglaophenia sp2	Aglaophenia sp2 Lido, 3-13 m - Madeira	JN560103	DBUA 1248.03	C.J. Moura	Hand	Lido, Funchal naval club, 3-13 m - Madeira	32°38.046'N 16°56.351'W	Moura et al. 2012a	Atlantic	1
311	204	Aglaophenia sp2 Lido + Machico, 3-13 m - Madeira (3)	Aglaophenia sp2	Aglaophenia sp2 Lido, 10-15 m - Madeira	JN560104	DBUA 1248.04	C.J. Moura	Hand	Madeira Island, Lido, Bxa do Carneiro, 10-15 m - Madeira	32°38.127'N 16°55.909'W	Moura et al. 2012a	Atlantic	1
312	204	Aglaophenia sp2 Lido + Machico, 3-13 m - Madeira (3)	Aglaophenia sp2	Aglaophenia sp2 Bxa Machico, 6-8 m - Madeira	MH212501	DBUA 1248.02	C.J. Moura	Hand	Machico, 18-24 m - Madeira	32°41.333'N 16°46.248'W	Moura et al. 2018	Atlantic	1
313	205	Aglaophenia sp2 Caniçal + Machico, 4-18 m - Madeira (2)	Aglaophenia sp2	Aglaophenia sp2 Caniçal, 4-18 m - Madeira	JN560101	DBUA 1248.01	C.J. Moura	Hand	Caniçal, 4-18 m - Madeira	32°44.094'N 16°44.43'W	Moura et al. 2012a	Atlantic	1
314	205	Aglaophenia sp2 Caniçal + Machico, 4-18 m - Madeira (2)	Aglaophenia sp2	Aglaophenia sp2 Machico, 6-8 m - Madeira	JN560102	DBUA 1248.02	C.J. Moura	Hand	Machico, 6-8 m - Madeira	32°41.333'N 16°46.248'W	Moura et al. 2012a	Atlantic	1
315	206	Aglaophenia sp1 Condor bank, 240 m - Azores	Aglaophenia sp1	Aglaophenia sp1 Condor bank, 240 m - Azores	JN560096	DOP C1932	F/V Baia das Lajes	Espinhel	Condor Bank, 240 m - Azores	38°31.320'N 29°01.620'W	Moura et al. 2012a	Atlantic		1
316	207	Aglaophenia sp1 Azores bank (35 miles), 468 m - Azores	Aglaophenia sp1	Aglaophenia sp1 Azores bank (35 miles), 468 m - Azores	JN560094	DOP C1517	F/V Manuel Arriaga	Espinhel	Azores Bank (35 miles), 468 m - Azores	38°36.000'N 28°53.340'W	Moura et al. 2012a	Atlantic		1
317	208	Aglaophenia sp1 Condor bank, 238 m - Azores	Aglaophenia sp1	Aglaophenia sp1 Condor bank, 238 m - Azores	JN560095	DOP C1223	F/V Baia das Lajes		Condor Bank, 238 m - Azores	38°30.840'N 28°59.280'W	Moura et al. 2012a	Atlantic		1
318	209	Aglaophenia sp1 Condor bank - Azores	Aglaophenia sp1	Aglaophenia sp1 Condor bank - Azores	MH212500	DOP CXXXX	R/V Gago Coutinho	ROV	Condor bank, Stn A3-2/L10D17 CO3DOP - Azores		Moura et al. 2018	Atlantic		1
319	210	Aglaophenia acacia + A. elongata Giglio Island - Italy (2)	Aglaophenia acacia (lineage 1) + A. elongata	Aglaophenia acacia Giglio Island - Italy	FJ550507	MHNG-INVE-37535			Giglio Island - Italy		Leclère et al. 2009	Mediterranean	1
320	210	Aglaophenia acacia + A. elongata Giglio Island - Italy (2)	Aglaophenia acacia (lineage 1) + A. elongata	Aglaophenia elongata Giglio Island - Italy	FJ550508	MHNG-INVE-37539			Giglio Island - Italy		Leclère et al. 2009	Mediterranean	1
321	211	Aglaophenia lophocarpa Azores Bank, 256 m - Azores	Aglaophenia lophocarpa + A. acacia (lineage 2)	Aglaophenia lophocarpa Azores Bank, 256 m - Azores	MH212427	DOP C4271	F/V Manuel Arriaga ; V. Sloft	Palangre de fundo	Azores Bank, 256 m - Azores	38°06.600'N 29°09.540'W	Moura et al. 2018	Atlantic		1
322	212	Aglaophenia lophocarpa Princess Alice Bank, 188 m - Azores	Aglaophenia lophocarpa + A. acacia (lineage 2)	Aglaophenia lophocarpa Princess Alice Bank, 188 m - Azores	MH212430	DOP C4317	F/V Baia das Lajes ; T. Bento	Palangre de fundo	Princess Alice Bank, 188 m - Azores	38°00.420'N 29°19.260'W	Moura et al. 2018	Atlantic			1
323	213	Aglaophenia lophocarpa Azores Bank, 229 m - Azores	Aglaophenia lophocarpa + A. acacia (lineage 2)	Aglaophenia lophocarpa Azores Bank, 229 m - Azores	MH212426	DOP C4306	F/V Manuel Arriaga ; T. Bento	Palangre de fundo	Azores Bank, 229 m - Azores	38°06.540'N 29°10.560'W	Moura et al. 2018	Atlantic		1
324	214	Aglaophenia acacia Baixa do Sul, Pico, 60 m - Azores	Aglaophenia lophocarpa + A. acacia (lineage 2)	Aglaophenia acacia Baixa do Sul, Pico, 60 m - Azores	MH212381	DOP C9487	Project Baseline expedition ; T. Kincaid	Hand	Pico, Baixa do Sul, 60 m - Azores	38°31.201'N 28°33.110'W	Moura et al. 2018	Atlantic	1
325	215	Aglaophenia acacia Faial, 33-8 m - Azores	Aglaophenia lophocarpa + A. acacia (lineage 2)	Aglaophenia acacia Faial, 33-8 m - Azores	MH212382	DOP C 9471	C.J. Moura	Hand	Faial, Monte da Guia, 33-8 m - Azores	38°31.089'N 28°37.231'W	Moura et al. 2018	Atlantic	1
326	216	Aglaophenia acacia Galicia, Ferrol, 12 m - Spain	Aglaophenia lophocarpa + A. acacia (lineage 2)	Aglaophenia acacia Galicia, Ferrol, 12 m - Spain	MH212383	MHNG-INVE-37536			Ria de Ferrol, Galicia, 20 m - NW Spain	43°28.020'N 8°13.020'W	Moura et al. 2018	Atlantic	1
327	217	Aglaophenia lophocarpa Meknes MV, 700 m - Gulf of Cadiz	Aglaophenia lophocarpa + A. acacia (lineage 2)	Aglaophenia lophocarpa Meknes MV, 700 m - Gulf of Cadiz	AM887985	DBUA 900.02	R/V Prof. Logachev TTR15	Grab	Meknès, Stn 581, 700 m - Gulf of Cadiz	34°59.182'N 7°04.344'W	Moura et al. 2008	Atlantic		1
328	218	Aglaophenia lophocarpa Melilla Carb. Mound , 300 m - Alboran Sea	Aglaophenia lophocarpa + A. acacia (lineage 2)	Aglaophenia lophocarpa Melilla Carb. Mound , 300 m - Alboran Sea	JN560112	DBUA 1251.01	R/V Prof. Logachev TTR17-leg1	Grab	Melilla Carbonate Mound, Stn 395, 300 m - Alboran Sea	35°26.415'N 2°31.075'W	Moura et al. 2012a	Mediterranean		1
329	219	Aglaophenia lophocarpa Kidd MV, 489 m - Gulf of Cadiz	Aglaophenia lophocarpa + A. acacia (lineage 2)	Aglaophenia lophocarpa Kidd MV, 489 m - Gulf of Cadiz	AM887984	DBUA 899.01	R/V Prof. Logachev TTR14	Grab	Kidd MV, Stn 528, 489 m - Gulf of Cadiz	35°24.973'N 6°43.972'W	Moura et al. 2008	Atlantic		1
330	220	Aglaophenia lophocarpa Pen Duick escarp. + Mercator MV + Dakha MV + Carb. Prov., 444-473 m - Gulf of Cadiz (5)	Aglaophenia lophocarpa + A. acacia (lineage 2)	Aglaophenia lophocarpa Pen Duick escarp., 444 m - Gulf of Cadiz	AM887986	DBUA 1254.01	R/V Pelagia M2006	Piston core	Pen Duick Escarpment, Stn 8, 444 m - Gulf of Cadiz	35°16.750'N 6°45.720'W	Moura et al. 2008	Atlantic		1
331	220	Aglaophenia lophocarpa Pen Duick escarp. + Mercator MV + Dakha MV + Carb. Prov., 444-473 m - Gulf of Cadiz (5)	Aglaophenia lophocarpa + A. acacia (lineage 2)	Aglaophenia lophocarpa Carbonate Prov., 461 m - Gulf of Cadiz	JN560114	DBUA 1252.02	R/V Pelagia M2007	Box-corer	Unknown Carbonate Province, Stn 41, 461 m - Gulf of Cadiz	35°00.113'N 6°44.815'W	Moura et al. 2012a	Atlantic		1
332	220	Aglaophenia lophocarpa Pen Duick escarp. + Mercator MV + Dakha MV + Carb. Prov., 444-473 m - Gulf of Cadiz (5)	Aglaophenia lophocarpa + A. acacia (lineage 2)	Aglaophenia lophocarpa Dakha MV, 360 m - Alboran Sea	JN560116	DBUA 1251.02	R/V Prof. Logachev TTR17-leg1	Grab	Dakhan MV, Stn 412, 360 m - Alboran Sea	35°25.423'N 4°31.829'W	Moura et al. 2012a	Mediterranean		1
333	220	Aglaophenia lophocarpa Pen Duick escarp. + Mercator MV + Dakha MV + Carb. Prov., 444-473 m - Gulf of Cadiz (5)	Aglaophenia lophocarpa + A. acacia (lineage 2)	Aglaophenia lophocarpa Mercator MV, 350 m - Gulf of Cadiz	AM887987	DBUA 1253.01	Maria S. MERIAN No. 1 Leg 3	GKG	Mercator MV, Stn 242, 350 m - Gulf of Cadiz	35°17.870'N 6°38.810'W	Moura et al. 2008	Atlantic		1
334	220	Aglaophenia lophocarpa Pen Duick escarp. + Mercator MV + Dakha MV + Carb. Prov., 444-473 m - Gulf of Cadiz (5)	Aglaophenia lophocarpa + A. acacia (lineage 2)	Aglaophenia lophocarpa Carbonate prov, 473 m - Gulf of Cadiz	JN560113	DBUA 1252.01	R/V Pelagia M2007	Box-corer	Carbonate Province, Stn 40Bx, 473 m - Gulf of Cadiz	35°00.137'N 6°44.806'W	Moura et al. 2012a	Atlantic		1
335	221	Aglaophenia lophocarpa NE Mercator MV, 432 m - Gulf of Cadiz	Aglaophenia lophocarpa + A. acacia (lineage 2)	Aglaophenia lophocarpa NE Mercator MV, 432 m - Gulf of Cadiz	MH212425	DBUA 1849.01	James Cook 10	ROV	NE Mercator MV, Stn Dive 27 Rock 2, 432 m - Gulf of Cadiz	35°18.823'N 6°37.377'W	Moura et al. 2018	Atlantic		1
336	222	Aglaophenia lophocarpa Mercator MV, 355 m - Gulf of Cadiz	Aglaophenia lophocarpa + A. acacia (lineage 2)	Aglaophenia lophocarpa Mercator MV, 355 m - Gulf of Cadiz	AM887988	DBUA 900.01	R/V Prof. Logachev TTR15	Gravity-corer	Mercator MV, Stn 575, 355 m - Gulf of Cadiz	35°17.903'N 6°38.715'W	Moura et al. 2008	Atlantic		1
337	223	Aglaophenia lophocarpa Formigas, 60 m - Azores	Aglaophenia lophocarpa + A. acacia (lineage 2)	Aglaophenia lophocarpa Formigas, 60 m - Azores	MH212428	DOP C9473	Project Baseline expedition ; T. Kincaid	Hand	Formigas, 60 m - Azores	37°16.550'N 24°47.018'W	Moura et al. 2018	Atlantic	1
338	224	Aglaophenia lophocarpa Formigas, ca. 70 m - Azores	Aglaophenia lophocarpa + A. acacia (lineage 2)	Aglaophenia lophocarpa Formigas, ca. 70 m - Azores	MH212429	DOP C9909	Project Baseline expedition ; T. Kincaid	Hand	Formigas, ca. 70 m - Azores	37°16.550'N 24°47.018'W	Moura et al. 2018	Atlantic	1
339	225	Aglaophenia parvula Cape Hope - South Africa	Aglaophenia parvula	Aglaophenia parvula Cape Hope - South Africa	DQ855914	MHNG-INVE-34013			False Bay, Simons Town - South Africa		Leclère et al. 2007	Atlantic	1
340	226	Aglaophenia parvula False Bay - South Africa	Aglaophenia parvula	Aglaophenia parvula False Bay - South Africa	MH212443	MHNG-INVE-60589			Cape Hope - South Africa		Moura et al. 2018	Atlantic	1
341	227	Aglaophenia parvula Sagres, 2-22 m - S Portugal	Aglaophenia parvula	Aglaophenia parvula Sagres, 2-22 m - S Portugal	MH212445	DBUA 1848.01	C.J. Moura	Hand	Sagres, Ponta de Sagres, 2-22 m - S Portugal	36°59.700'N 8°56.715'W	Moura et al. 2018	Atlantic	1
342	228	Aglaophenia parvula Praia Amado, 2-11 m - SW Portugal	Aglaophenia parvula	Aglaophenia parvula Praia Amado, 2-11 m - SW Portugal	JN560097	DBUA 1246.01	C.J. Moura	Hand	Aljezur, islander, 2-11 m - SW Portugal	37°10.158'N 8°54.226'W	Moura et al. 2012a	Atlantic	1
343	229	Aglaophenia parvula Cascais + Ericeira + Berlengas + Vigo, 0-15 m - W Portugal & NW Spain (4)	Aglaophenia parvula	Aglaophenia parvula Berlenga, 15-5 m - W Portugal	JN560099	DBUA 1247.01	C.J. Moura	Hand	Berlenga Island, Ilhéu do Soldado, 5-16 m - W Portugal	39°24.981'N 9°30.784'W	Moura et al. 2012a	Atlantic	1
344	229	Aglaophenia parvula Cascais + Ericeira + Berlengas + Vigo, 0-15 m - W Portugal & NW Spain (4)	Aglaophenia parvula	Aglaophenia parvula Ria de Vigo, 0 m - Spain	MH212444	MHNG-INVE-60590		Hand	Ria de Vigo, Cabo Home, mesolitoral - NW Spain		Moura et al. 2018	Atlantic	1
345	229	Aglaophenia parvula Cascais + Ericeira + Berlengas + Vigo, 0-15 m - W Portugal & NW Spain (4)	Aglaophenia parvula	Aglaophenia parvula Ericeira, 4-8 m - W Portugal	JN560100	DBUA 1246.03	C.J. Moura	Hand	Ericeira, Coxos, 4-8 m - W Portugal	39°00.151'N 9°25.672'W	Moura et al. 2012a	Atlantic	1
346	229	Aglaophenia parvula Cascais + Ericeira + Berlengas + Vigo, 0-15 m - W Portugal & NW Spain (4)	Aglaophenia parvula	Aglaophenia parvula Cascais, 5-12 m - W Portugal	JN560098	DBUA 1246.02	C.J. Moura	Hand	Cascais, Boca do Inferno, 5-12 m - W Portugal	38°41.442'N 9°25.866'W	Moura et al. 2012a	Atlantic	1
347	230	Aglaophenia struthionides Monterey (N California), 15-3 m - W USA	Aglaophenia latirostris + A. struthionides	Aglaophenia struthionides Monterey (N California), 15-3 m - W USA	MH212503	NMNH 1471904	C.J. Moura	Hand	California, Monterey Bay, San Carlos Beach, side to Monterey Harbor, 15-3 m - W USA	36°36.612'N 121°53.555'W	Moura et al. 2018	Pacific	1
348	231	Aglaophenia latirostris Carmel Meadows (N California), 16-6 m - W USA (2)	Aglaophenia latirostris + A. struthionides	Aglaophenia latirostris Carmel Meadows (N California), 16-6 m - W USA	MH212418	NMNH 1471897	C.J. Moura	Hand	California, Carmel Meadows, Ribera Road, 16-6 m - W USA	36°31.910'N 121°55.678'W	Moura et al. 2018	Pacific	1
349	231	Aglaophenia latirostris Carmel Meadows (N California), 16-6 m - W USA (2)	Aglaophenia latirostris + A. struthionides	Aglaophenia latirostris Carmel Meadows (N California), 16-6 m - W USA	MH212419	NMNH 1471897	C.J. Moura	Hand	California, Carmel Meadows, Ribera Road, 16-6 m - W USA	36°31.910'N 121°55.678'W	Moura et al. 2018	Pacific	1
350	232	Aglaophenia struthionides Near Monterey Breakwater - W USA	Aglaophenia latirostris + A. struthionides	Aglaophenia struthionides Near Monterey Breakwater - W USA	KT266602	KUNHM 2007-IZ-080	A.G. Collins	Hand	California, Near Monterey Breakwater - W USA		Maronna et al. 2016	Pacific	1
351	233	Aglaophenia struthionides Monterey (N California), 10 m - W USA	Aglaophenia latirostris + A. struthionides	Aglaophenia struthionides Monterey (N California), 10 m - W USA	MH212502	NMNH 1471909	C. J. Moura	Hand	California, Monterey Bay, kelp forest in front of Hopkins station, ca. 10 m - W USA	36°37.182'N 121°54.181'W	Moura et al. 2018	Pacific	1
352	234	Aglaophenia acacia Sagres, 2-22 m - S Portugal	Aglaophenia acacia - lineage 3	Aglaophenia acacia Sagres, 2-22 m - S Portugal	MH212380	DBUA 1847.01	C.J. Moura	Hand	Sagres, Ponta de Sagres, 2-22 m - S Portugal	36°59.700'N 8°56.715'W	Moura et al. 2018	Atlantic	1
353	235	Aglaophenia pluma Sta Cesarea, 5-0 m - S Italy	Aglaophenia pluma (lineage 2) + A. tubiformis (lineage 2) + A. octodonta (lineage 3) + A. harpago	Aglaophenia pluma Sta Cesarea, 5-0 m - S Italy	MH212478	MHNG-INVE-60591	C.J. Moura	Hand	Sta Cesarea, Province of Lecce, 5-0 m - S Italy		Moura et al. 2018	Mediterranean	1
354	236	Aglaophenia octodonta Graciosa, 15-9 m - Azores	Aglaophenia pluma (lineage 2) + A. tubiformis (lineage 2) + A. octodonta (lineage 3) + A. harpago	Aglaophenia octodonta Graciosa, 15-9 m - Azores	MH212433	DOP C9489	C.J. Moura	Hand	Graciosa, 15-9 m - Azores	39°00.565'N 27°56.121'W	Moura et al. 2018	Atlantic	1
355	237	Aglaophenia pluma Madalena do Mar, 5-9 m - Madeira	Aglaophenia pluma (lineage 2) + A. tubiformis (lineage 2) + A. octodonta (lineage 3) + A. harpago	Aglaophenia pluma Madalena do Mar, 5-9 m - Madeira	JN560135	DBUA 1262.01	C.J. Moura	Hand	Madeira Island, Madalena do Mar, 5-9 m - Madeira	32°42.166'N 17°08.385'W	Moura et al. 2012a	Atlantic	1
356	238	Aglaophenia octodonta Madalena do Mar, 5-9 m - Madeira	Aglaophenia pluma (lineage 2) + A. tubiformis (lineage 2) + A. octodonta (lineage 3) + A. harpago	Aglaophenia octodonta Madalena do Mar, 5-9 m - Madeira	MH212434	DBUA 1262.01	C.J. Moura	Hand	Madeira Island, Madalena do Mar, 5-9 m - Madeira	32°42.166'N 17°08.385'W	Moura et al. 2018	Atlantic	1
357	239	Aglaophenia octodonta Sagres, 1-15 m - S Portugal	Aglaophenia pluma (lineage 2) + A. tubiformis (lineage 2) + A. octodonta (lineage 3) + A. harpago	Aglaophenia octodonta Ilhas do Martinhal, Sagres, 1-15 m - S Portugal	JN560137 JN560138	DBUA 1264.01	C.J. Moura	Hand	Sagres, Ilhas do Martinhal, 1-15 m - S Portugal	37°00.897'N 8°55.080'W	Moura et al. 2012a	Atlantic	1
358	240	Aglaophenia pluma Porto Covo, 12-20 m - SW Portugal	Aglaophenia pluma (lineage 2) + A. tubiformis (lineage 2) + A. octodonta (lineage 3) + A. harpago	Aglaophenia pluma Porto Covo, 12-20 m - SW Portugal	MH212464	DBUA 1264.08	C.J. Moura	Hand	Porto Covo, 12-20 m - SW Portugal	37°51.192'N 8°48.211'W	Moura et al. 2018	Atlantic	1
359	241	Aglaophenia pluma Algarve + Sines + Berlengas, 4-26 m - S, SW & W Portugal (7)	Aglaophenia pluma (lineage 2) + A. tubiformis (lineage 2) + A. octodonta (lineage 3) + A. harpago	Aglaophenia pluma S. Torpes, 4-12 m - SW Portugal	MH212470	DBUA 1264.09	C.J. Moura	Hand	Sines, São Torpes, 4-12 m - SW Portugal	37°54.770'N 8°48.467'W	Moura et al. 2018	Atlantic	1
360	241	Aglaophenia pluma Algarve + Sines + Berlengas, 4-26 m - S, SW & W Portugal (7)	Aglaophenia pluma (lineage 2) + A. tubiformis (lineage 2) + A. octodonta (lineage 3) + A. harpago	Aglaophenia pluma Sagres, 2-22 m - S Portugal	MH212472	DBUA 1853.01	C.J. Moura	Hand	Sagres, Ponta de Sagres, 2-22 m - S Portugal	36°59.700'N 8°56.715'W	Moura et al. 2018	Atlantic	1
361	241	Aglaophenia pluma Algarve + Sines + Berlengas, 4-26 m - S, SW & W Portugal (7)	Aglaophenia pluma (lineage 2) + A. tubiformis (lineage 2) + A. octodonta (lineage 3) + A. harpago	Aglaophenia pluma Berlengas, 15-26 m - W Portugal	JN560136	DBUA 1263.01	C.J. Moura	Hand	Berlengas, Estelas, 15-26 m - W Portugal	39°25.225'N 9°32.084'W	Moura et al. 2012a	Atlantic	1
362	241	Aglaophenia pluma Algarve + Sines + Berlengas, 4-26 m - S, SW & W Portugal (7)	Aglaophenia pluma (lineage 2) + A. tubiformis (lineage 2) + A. octodonta (lineage 3) + A. harpago	Aglaophenia pluma Alvor, 10 m - S Portugal	JN560139	DBUA 1264.02	C.J. Moura	Hand	Alvor beach, ca. 10 m - S Portugal	37°07.000'N 8°35.000'W	Moura et al. 2012a	Atlantic	1
363	241	Aglaophenia pluma Algarve + Sines + Berlengas, 4-26 m - S, SW & W Portugal (7)	Aglaophenia pluma (lineage 2) + A. tubiformis (lineage 2) + A. octodonta (lineage 3) + A. harpago	Aglaophenia pluma Primavera wreck, Berlenga, 22-18 m - W Portugal	MH212458	DBUA 1263.03	C.J. Moura	Hand	Primavera wreck, Berlenga, 22-18 m - W Portugal	39°24.854'N 9°30.378'W	Moura et al. 2018	Atlantic	1
364	241	Aglaophenia pluma Algarve + Sines + Berlengas, 4-26 m - S, SW & W Portugal (7)	Aglaophenia pluma (lineage 2) + A. tubiformis (lineage 2) + A. octodonta (lineage 3) + A. harpago	Aglaophenia pluma Sagres, 5-25 m - S Portugal	MH212473	DBUA 1852.01	C.J. Moura	Hand	Sagres, pontoon 'Estacao Salva-vidas', 5-25 m - S Portugal	37°00.696'N 8°55.458'W	Moura et al. 2018	Atlantic	1
365	241	Aglaophenia pluma Algarve + Sines + Berlengas, 4-26 m - S, SW & W Portugal (7)	Aglaophenia pluma (lineage 2) + A. tubiformis (lineage 2) + A. octodonta (lineage 3) + A. harpago	Aglaophenia pluma Berlenga, 3-7 m - W Portugal	MH212457	DBUA 1263.02	C.J. Moura	Hand	Ilhéu da Inês, Berlenga, 3-7 m - W Portugal		Moura et al. 2018	Atlantic	1
366	242	Aglaophenia pluma Sagres, 10-25 m - S Portugal	Aglaophenia pluma (lineage 2) + A. tubiformis (lineage 2) + A. octodonta (lineage 3) + A. harpago	Aglaophenia pluma Sagres, 10-25 m - S Portugal	MH212474		Marbis 2013	Hand	Sagres, Stn M13ALST114B006, 10-25 m - S Portugal	37°01.164'N 8°57.620'W	Moura et al. 2018	Atlantic	1
367	243	Aglaophenia pluma Pto Santo + Algarve, 5-25 m - Madeira & S Portugal (4)	Aglaophenia pluma (lineage 2) + A. tubiformis (lineage 2) + A. octodonta (lineage 3) + A. harpago	Aglaophenia pluma Porto Santo, 24 m - Madeira	MH212467		EMAM/PEPC/M@rBis2011	Hand	Porto Santo, Estação do Incão, Stn. PM11ST61PS, 24 m - Madeira	33°00.286'N 16°22.228'W	Moura et al. 2018	Atlantic	1
368	243	Aglaophenia pluma Pto Santo + Algarve, 5-25 m - Madeira & S Portugal (4)	Aglaophenia pluma (lineage 2) + A. tubiformis (lineage 2) + A. octodonta (lineage 3) + A. harpago	Aglaophenia cf. pluma Armação de Pêra, 5-15 m - S Portugal	MH212387		Marbis 2013	Hand	Armação de Pêra, Stn M13ALST52B032, 5-15 m - S Portugal	37°04.000'N 8°23.000'W	Moura et al. 2018	Atlantic	1
369	243	Aglaophenia pluma Pto Santo + Algarve, 5-25 m - Madeira & S Portugal (4)	Aglaophenia pluma (lineage 2) + A. tubiformis (lineage 2) + A. octodonta (lineage 3) + A. harpago	Aglaophenia tubiformis Sagres, 5-15 m - S Portugal	JN560137 JN560138	DBUA 1264.01	C.J. Moura	Hand	Sagres, Ilhas do Martinhal, 5-15 m - S Portugal	37°00.897'N 8°55.080'W	Moura et al. 2012a	Atlantic	1
370	243	Aglaophenia pluma Pto Santo + Algarve, 5-25 m - Madeira & S Portugal (4)	Aglaophenia pluma (lineage 2) + A. tubiformis (lineage 2) + A. octodonta (lineage 3) + A. harpago	Aglaophenia cf. octodonta Lagos, 1-8 m - S Portugal	JN560141	DBUA 1264.03	C.J. Moura	Hand	Lagos, Ponta da Piedade, 1-8 m - S Portugal	37°04.753'N 8°40.088'W	Moura et al. 2012a	Atlantic	1
371	244	Aglaophenia cf. octodonta Sagres, 5-15 m - S Portugal	Aglaophenia pluma (lineage 2) + A. tubiformis (lineage 2) + A. octodonta (lineage 3) + A. harpago	Aglaophenia cf. octodonta Sagres, 5-15 m - S Portugal	MH212551		Marbis 2013	Hand	Sagres, 5-15 m - S Portugal	37°01.492'N 8°59.720'W	Moura et al. 2018	Atlantic	1
372	245	Aglaophenia cf. pluma Tavira, 10-25 m - S Portugal	Aglaophenia pluma (lineage 2) + A. tubiformis (lineage 2) + A. octodonta (lineage 3) + A. harpago	Aglaophenia cf. pluma Tavira, 10-25 m - S Portugal	MH212394		Marbis 2013	Hand	Tavira, 10-25 m - S Portugal	37°04.000'N 7°36.000'W	Moura et al. 2018	Atlantic	1
373	246	Aglaophenia pluma Faro, 10-25 m - S Portugal (2)	Aglaophenia pluma (lineage 2) + A. tubiformis (lineage 2) + A. octodonta (lineage 3) + A. harpago	Aglaophenia pluma Faro, 10-25 m - S Portugal	MH212461		Marbis 2013	Hand	Faro, 10-25 m - S Portugal	37°00.000'N 8°02.000'W	Moura et al. 2018	Atlantic	1
374	246	Aglaophenia pluma Faro, 10-25 m - S Portugal (2)	Aglaophenia pluma (lineage 2) + A. tubiformis (lineage 2) + A. octodonta (lineage 3) + A. harpago	Aglaophenia pluma Faro, 10-25 m - S Portugal	MH212460		Marbis 2013	Hand	Faro, 10-25 m - S Portugal	37°01.000'N 8°05.000'W	Moura et al. 2018	Atlantic	1
375	247	Aglaophenia tubiformis Banyuls-sur-mer - S France	Aglaophenia pluma (lineage 2) + A. tubiformis (lineage 2) + A. octodonta (lineage 3) + A. harpago	Aglaophenia tubiformis Banyuls-sur-mer - S France	DQ855917	MHNG-INVE-32960			Banyuls-sur-Mer - France		Leclère et al. 2007	Mediterranean	1
376	248	Aglaophenia tubiformis Mallorca, 1 m - S Spain	Aglaophenia pluma (lineage 2) + A. tubiformis (lineage 2) + A. octodonta (lineage 3) + A. harpago	Aglaophenia tubiformis Mallorca, 1 m - S Spain	MH212515	MHNG-INVE-29756			Mallorca, Colonia San Jordi, 1 m - S Spain		Moura et al. 2018	Mediterranean	1
377	249	Aglaophenia octodonta Banyuls-sur-mer, 3-4 m - S France	Aglaophenia pluma (lineage 2) + A. tubiformis (lineage 2) + A. octodonta (lineage 3) + A. harpago	Aglaophenia octodonta Banyuls-sur-mer, 3-4 m - S France	MH212431	MHNG-INVE-32959			Banyuls-sur-Mer, south of Laboratoire Arago, 3-4 m - S France		Moura et al. 2018	Mediterranean	1
378	250	Aglaophenia pluma Benidorm, 8-26 m - S Spain	Aglaophenia pluma (lineage 2) + A. tubiformis (lineage 2) + A. octodonta (lineage 3) + A. harpago	Aglaophenia pluma Benidorm, 8-26 m - S Spain	MH212456	DBUA 1851.01	C.J. Moura	Hand	Benidorm, La llosa island, 8-26 m - S Spain	38°29.914'N 0°07.746'W	Moura et al. 2018	Mediterranean	1
379	251	Aglaophenia tubiformis Plymouth, 2-17 m - UK	Aglaophenia pluma (lineage 2) + A. tubiformis (lineage 2) + A. octodonta (lineage 3) + A. harpago	Aglaophenia tubiformis Plymouth, 2-17 m - UK	JN560140	DBUA 1265.01	C. J. Moura	Hand	Plymouth, Mewstone, 18-25 m - UK	50°17.60'N 4°05.60'W	Moura et al. 2012a	Atlantic	1
380	252	Aglaophenia octodonta Albufeira, 2-3 m - S Portugal	Aglaophenia pluma (lineage 2) + A. tubiformis (lineage 2) + A. octodonta (lineage 3) + A. harpago	Aglaophenia octodonta Albufeira, 2-3 m - S Portugal	JN560142	DBUA 1264.04	C.J. Moura	Hand	Albufeira, Olhos d'Água beach, 2-3 m - S Portugal	37°05.319'N 8°11.452'W	Moura et al. 2012a	Atlantic	1
381	253	Aglaophenia pluma Gettysburg + Sagres + Berlengas + Vigo + Lundy, 0.2-39 m - Gorringe, S & W Portugal, NW Spain, UK (5)	Aglaophenia pluma (lineage 2) + A. tubiformis (lineage 2) + A. octodonta (lineage 3) + A. harpago	Aglaophenia pluma Berlengas, 15-26 m - W Portugal	JN560136	DBUA 1263.01	C.J. Moura	Hand	Berlengas, Estelas, 15-26 m - W Portugal	39°25.225'N 9°32.084'W	Moura et al. 2012a	Atlantic	1
382	253	Aglaophenia pluma Gettysburg + Sagres + Berlengas + Vigo + Lundy, 0.2-39 m - Gorringe, S & W Portugal, NW Spain, UK (5)	Aglaophenia pluma (lineage 2) + A. tubiformis (lineage 2) + A. octodonta (lineage 3) + A. harpago	Aglaophenia pluma Ria de Vigo, 0.2 m - NW Spain	MH212469	MHNG-INVE-60582			Rio de Vigo, Cabo Home, mesolitoral - Spain		Moura et al. 2018	Atlantic	1
383	253	Aglaophenia pluma Gettysburg + Sagres + Berlengas + Vigo + Lundy, 0.2-39 m - Gorringe, S & W Portugal, NW Spain, UK (5)	Aglaophenia pluma (lineage 2) + A. tubiformis (lineage 2) + A. octodonta (lineage 3) + A. harpago	Aglaophenia pluma Sagres, 2-18 m - S Portugal	MH212471	DBUA 1264.07	C.J. Moura	Hand	Ponta dos Caminhos, Sagres, 2-18 m - S Portugal	37°01.21'N 8°54.33'W	Moura et al. 2018	Atlantic	1
384	253	Aglaophenia pluma Gettysburg + Sagres + Berlengas + Vigo + Lundy, 0.2-39 m - Gorringe, S & W Portugal, NW Spain, UK (5)	Aglaophenia pluma (lineage 2) + A. tubiformis (lineage 2) + A. octodonta (lineage 3) + A. harpago	Aglaophenia pluma Gettysburg, 37-39 m - Gorringe Bank	MH212463	DBUA 1503.06	LusoExpedição Olympus 2008 / José Pedro Borges	Hand	Gettysburg, 37-39 m - Gorringe seamount	38°31.071'N 11°34.275'W	Moura et al. 2018	Atlantic	1
385	253	Aglaophenia pluma Gettysburg + Sagres + Berlengas + Vigo + Lundy, 0.2-39 m - Gorringe, S & W Portugal, NW Spain, UK (5)	Aglaophenia pluma (lineage 2) + A. tubiformis (lineage 2) + A. octodonta (lineage 3) + A. harpago	Aglaophenia tubiformis Lundy, 5-40 m - UK	AM887990	DBUA 1266.01	J. Hall-Spencer	Hand	Lundy Island, 5-40 m - UK	51°09.400'N 4°39.300'W	Moura et al. 2008	Atlantic	1
386	254	Aglaophenia pluma Villefranche-Sur-Mer - S France	Aglaophenia pluma (lineage 2) + A. tubiformis (lineage 2) + A. octodonta (lineage 3) + A. harpago	Aglaophenia pluma Villefranche-Sur-Mer - S France	DQ855916	MHNG-INVE-38220			Villefranche-sur-Mer - France		Leclère et al. 2007	Mediterranean	1
387	255	Aglaophenia octodonta Mallorca + Lagos + Gettysburg + Plymouth, 0.2-33 m - S Spain, S Portugal, Gorringe, UK (7)	Aglaophenia pluma (lineage 2) + A. tubiformis (lineage 2) + A. octodonta (lineage 3) + A. harpago	Aglaophenia octodonta Mallorca, 1 m - S Spain	MH212435	MHNG-INVE-32880		Hand	Mallorca, Cala Murada, cave, 1 m - S Spain	39°27.108'N 3°16.710'W	Moura et al. 2018	Mediterranean	1
388	255	Aglaophenia octodonta Mallorca + Lagos + Gettysburg + Plymouth, 0.2-33 m - S Spain, S Portugal, Gorringe, UK (7)	Aglaophenia pluma (lineage 2) + A. tubiformis (lineage 2) + A. octodonta (lineage 3) + A. harpago	Aglaophenia pluma Plymouth, 25 m - UK	MH212466	MHNG-INVE-54587		Hand	Plymouth, Mewstone, 25 m - United Kingdom	50°17.60'N 4°05.60'W	Moura et al. 2018	Atlantic	1
389	255	Aglaophenia octodonta Mallorca + Lagos + Gettysburg + Plymouth, 0.2-33 m - S Spain, S Portugal, Gorringe, UK (7)	Aglaophenia pluma (lineage 2) + A. tubiformis (lineage 2) + A. octodonta (lineage 3) + A. harpago	Aglaophenia octodonta Mallorca, 0.2 m - S Spain	MH212436	MHNG-INVE-32881			Mallorca, Cala Murada, chimney, 0.2 m - S Spain	39°27.108'N 3°16.710'W	Moura et al. 2018	Mediterranean	1
390	255	Aglaophenia octodonta Mallorca + Lagos + Gettysburg + Plymouth, 0.2-33 m - S Spain, S Portugal, Gorringe, UK (7)	Aglaophenia pluma (lineage 2) + A. tubiformis (lineage 2) + A. octodonta (lineage 3) + A. harpago	Aglaophenia octodonta Mallorca, 0.5 m - S Spain	MH212437	MHNG-INVE-32879			Mallorca, Cala Murada, chimney, 0.5 m - S Spain	39°27.108'N 3°16.710'W	Moura et al. 2018	Mediterranean	1
391	255	Aglaophenia octodonta Mallorca + Lagos + Gettysburg + Plymouth, 0.2-33 m - S Spain, S Portugal, Gorringe, UK (7)	Aglaophenia pluma (lineage 2) + A. tubiformis (lineage 2) + A. octodonta (lineage 3) + A. harpago	Aglaophenia octodonta Mallorca, 0.6 m - S Spain	MH212438	MHNG-INVE-32882			Mallorca, Cala Murada, cave, 0.5 m - S Spain	39°27.108'N 3°16.710'W	Moura et al. 2018	Mediterranean	1
392	255	Aglaophenia octodonta Mallorca + Lagos + Gettysburg + Plymouth, 0.2-33 m - S Spain, S Portugal, Gorringe, UK (7)	Aglaophenia pluma (lineage 2) + A. tubiformis (lineage 2) + A. octodonta (lineage 3) + A. harpago	Aglaophenia octodonta Carvoeiro, 2-3 m - S Portugal	AM887989	DBUA 1264.05	C.J. Moura	Hand	Lagoa, Carvoeiro, 1-8 m - S Portugal	37°05.419'N 8°27.269'W	Moura et al. 2008	Atlantic	1
393	255	Aglaophenia octodonta Mallorca + Lagos + Gettysburg + Plymouth, 0.2-33 m - S Spain, S Portugal, Gorringe, UK (7)	Aglaophenia pluma (lineage 2) + A. tubiformis (lineage 2) + A. octodonta (lineage 3) + A. harpago	Aglaophenia pluma Gettysburg, 33 m - Gorringe Bank	MH212462	DBUA 1503.04	LusoExpedição Olympus 2008 ; J.P. Borges	Hand	Gettysburg, 33 m - Gorringe Bank	36°31.071'N 11°34.275'W	Moura et al. 2018	Atlantic	1
394	256	Aglaophenia tubiformis Roscoff - NW France	Aglaophenia pluma (lineage 2) + A. tubiformis (lineage 2) + A. octodonta (lineage 3) + A. harpago	Aglaophenia tubiformis Roscoff - NW France	AY787914	MHNG-INVE-29967			Roscoff - France		Cunningham (EMBL submission)	Mediterranean	1
395	257	Aglaophenia harpago Mljet Island + Cirkewwa, 16-25 m - Croacia & Malta (2)	Aglaophenia pluma (lineage 2) + A. tubiformis (lineage 2) + A. octodonta (lineage 3) + A. harpago	Aglaophenia harpago Mljet Island, 16 m - Croacia	MH212399	MHNG-INVE-37530			Mljet Island, Grabova, 16 m - Croatia		Moura et al. 2018	Mediterranean	1
396	257	Aglaophenia harpago Mljet Island + Cirkewwa, 16-25 m - Croacia & Malta (2)	Aglaophenia pluma (lineage 2) + A. tubiformis (lineage 2) + A. octodonta (lineage 3) + A. harpago	Aglaophenia harpago Cirkewwa, 16-25 m - Malta	JN560129	DBUA 1260.01	C.J. Moura	Hand	Cirkewwa, 16-26 m - Malta	35°59.348'N 14°19.680'E	Moura et al. 2012a	Mediterranean	1
397	258	Aglaophenia harpago Chioggia, 2 m - Italy	Aglaophenia pluma (lineage 2) + A. tubiformis (lineage 2) + A. octodonta (lineage 3) + A. harpago	Aglaophenia harpago Chioggia, 2 m - Italy	MH212398	MHNG-INVE-60598			Chioggia, 2 m - Italy		Moura et al. 2018	Mediterranean	1
398	259	Aglaophenia harpago Giglio Island - Italy	Aglaophenia pluma (lineage 2) + A. tubiformis (lineage 2) + A. octodonta (lineage 3) + A. harpago	Aglaophenia harpago Giglio Island - Italy	FJ550506	MHNG-INVE-37531			Giglio Island - Italy		Leclère et al. 2009	Mediterranean	1
399	260	Aglaophenia cf. pluma 5-15 m - Selvagens (5)	Aglaophenia pluma (lineage 2) + A. tubiformis (lineage 2) + A. octodonta (lineage 3) + A. harpago	Aglaophenia cf. pluma Selvagem Grande, 15 m - Selvagens	MH212396	MNHNC M@rbis128	EMEPC/M@rBis/SELVAGENS2010	Hand	Selvagem Grande, Stn. S10G6ST46Q10B3, 15 m - Selvagens	30°00.000'N 15°53.460'W	Moura et al. 2018	Atlantic	1
400	260	Aglaophenia cf. pluma 5-15 m - Selvagens (5)	Aglaophenia pluma (lineage 2) + A. tubiformis (lineage 2) + A. octodonta (lineage 3) + A. harpago	Aglaophenia cf. pluma Selvagem Grande, 15 m - Selvagens	MH212395	MNHNC M@rbis991	EMEPC/M@rBis/SELVAGENS2010	Hand	Selvagem Grande, Stn. S10G5ST51KB8, 15 m - Selvagens	30°08.445'N 15°53.460'W	Moura et al. 2018	Atlantic	1
401	260	Aglaophenia cf. pluma 5-15 m - Selvagens (5)	Aglaophenia pluma (lineage 2) + A. tubiformis (lineage 2) + A. octodonta (lineage 3) + A. harpago	Aglaophenia cf. pluma Selvagem Grande, 15 m - Selvagens	MH212392	MNHNC M@rbis159	EMEPC/M@rBis/SELVAGENS2010	Hand	Selvagem Grande, Stn. S10G8ST71KB2, 15 m - Selvagens	30°09.862'N 15°52.540'W	Moura et al. 2018	Atlantic	1
402	260	Aglaophenia cf. pluma 5-15 m - Selvagens (5)	Aglaophenia pluma (lineage 2) + A. tubiformis (lineage 2) + A. octodonta (lineage 3) + A. harpago	Aglaophenia pluma Selvagem Pequena, 20 m - Selvagens	MH212476	MNHNC M@rbis466	EMEPC/M@rBis/SELVAGENS2010	Hand	Selvagem Pequena, Stn. S10P2ST2K1, 20 m - Selvagens	30°01.363'N 16°01.941'W	Moura et al. 2018	Atlantic	1
403	260	Aglaophenia cf. pluma 5-15 m - Selvagens (5)	Aglaophenia pluma (lineage 2) + A. tubiformis (lineage 2) + A. octodonta (lineage 3) + A. harpago	Aglaophenia cf. pluma Selvagem Pequena, 5-25 m - Selvagens	MH212393	MNHNC M@rbis323	EMEPC/M@rBis/SELVAGENS2010	Hand	Selvagem Pequena, Stn. S10P1ST14A1B4, 5-25 m - Selvagens	30°02.205'N 16°01.647'W	Moura et al. 2018	Atlantic	1
404	261	Aglaophenia pluma Selvagem Pequena, 15 m - Selvagens	Aglaophenia pluma (lineage 2) + A. tubiformis (lineage 2) + A. octodonta (lineage 3) + A. harpago	Aglaophenia pluma Selvagem Pequena, 15 m - Selvagens	MH212475	MNHNC M@rbis254	EMEPC/M@rBis/SELVAGENS2010 ; C.J. Moura	Hand	Selvagem Pequena, Stn. S10P3ST18KB1, 15 m - Selvagens	30°02.547'N 16°03.124'W	Moura et al. 2018	Atlantic	1
405	262	Aglaophenia pluma Pico, 17 m - Azores	Aglaophenia pluma (lineage 2) + A. tubiformis (lineage 2) + A. octodonta (lineage 3) + A. harpago	Aglaophenia pluma Pico, 17 m - Azores	MH212465	DOP C9908	Project Baseline expedition ; C.J. Moura	Hand	Baixa do Sul, Pico, 17 m - Azores	38°31.201'N 28°33.110'W	Moura et al. 2018	Atlantic	1
406	263	Aglaophenia cf. octodonta Pico-Faial, 46 m - Azores	Aglaophenia pluma (lineage 2) + A. tubiformis (lineage 2) + A. octodonta (lineage 3) + A. harpago	Aglaophenia cf. octodonta Pico-Faial, 46 m - Azores	JN560130	DOP C3021	R/V Águas Vivas / Valentina Matos		Pico-Faial channel, 46 m - Azores		Moura et al. 2012a	Atlantic	1
407	264	Aglaophenia pluma Pto Santo, 41 m - Madeira	Aglaophenia pluma (lineage 2) + A. tubiformis (lineage 2) + A. octodonta (lineage 3) + A. harpago	Aglaophenia pluma Pto Santo, 41 m - Madeira	MH212468	FAU 29-V-91-2.1		Hand	Porto Santo, 41 m - Madeira	33°00.57'N 16°22.83'W	Moura et al. 2018	Atlantic	1
408	265	Aglaophenia pluma S. Miguel + Formigas + D.J.Castro bank, 5-40 m - Azores (5)	Aglaophenia pluma (lineage 2) + A. tubiformis (lineage 2) + A. octodonta (lineage 3) + A. harpago	Aglaophenia pluma S. Miguel, 18-23 m - Azores	JN560132	DBUA 1261.02	C.J. Moura	Hand	São Miguel Island, Mosteiros, 18-23 m - Azores	37°53.372'N 25°50.132'W	Moura et al. 2012a	Atlantic	1
409	265	Aglaophenia pluma S. Miguel + Formigas + D.J.Castro bank, 5-40 m - Azores (5)	Aglaophenia pluma (lineage 2) + A. tubiformis (lineage 2) + A. octodonta (lineage 3) + A. harpago	Aglaophenia cf. pluma Formigas, 40-20 m - Azores	MH212390	DOP C9459	Project Baseline expedition ; C.J. Moura	Hand	Formigas, 40-20 m - Azores	37°16.550'N 24°47.018'W	Moura et al. 2018	Atlantic	1
410	265	Aglaophenia pluma S. Miguel + Formigas + D.J.Castro bank, 5-40 m - Azores (5)	Aglaophenia pluma (lineage 2) + A. tubiformis (lineage 2) + A. octodonta (lineage 3) + A. harpago	Aglaophenia octodonta S. Miguel, 5-13 m - Azores	JN560131	DBUA 1261.01	C.J. Moura	Hand	São Miguel Island, Feteiras do Sul, 5-13 m - Azores	37°42.836'N 25°29.756'W	Moura et al. 2012a	Atlantic	1
411	265	Aglaophenia pluma S. Miguel + Formigas + D.J.Castro bank, 5-40 m - Azores (5)	Aglaophenia pluma (lineage 2) + A. tubiformis (lineage 2) + A. octodonta (lineage 3) + A. harpago	Aglaophenia cf. pluma B.D.J. Castro, 25 m - Azores	MH212388	DOP C9911	Project Baseline expedition ; C.J. Moura	Hand	Dom João de Castro bank, 25 m - Azores	38°13.340'N 26°37.825'W	Moura et al. 2018	Atlantic	1
412	265	Aglaophenia pluma S. Miguel + Formigas + D.J.Castro bank, 5-40 m - Azores (5)	Aglaophenia pluma (lineage 2) + A. tubiformis (lineage 2) + A. octodonta (lineage 3) + A. harpago	Aglaophenia cf. octodonta Formigas, 20-6 m - Azores	MH212384	DOP C9460	Project Baseline Exp. ; C.J. Moura	Hand	Formigas, 20-6 m - Azores	37°16.201'N 24°46.578'W	Moura et al. 2018	Atlantic	1
413	266	Aglaophenia cf. octodonta Terceira, 23-7 m - Azores	Aglaophenia pluma (lineage 2) + A. tubiformis (lineage 2) + A. octodonta (lineage 3) + A. harpago	Aglaophenia cf. octodonta Terceira, 23-7 m - Azores	MH212386	DOP C9478	Project Baseline expedition ; C.J. Moura	Hand	Terceira, Ilhéu das Cabras, 'Gruta dos Ratões', 23-7 m - Azores	38°37.885'N 27°09.070'W	Moura et al. 2018	Atlantic	1
414	267	Aglaophenia octodonta S. Miguel + Terceira, 26-6 m - Azores (2)	Aglaophenia pluma (lineage 2) + A. tubiformis (lineage 2) + A. octodonta (lineage 3) + A. harpago	Aglaophenia octodonta Terceira, 26-6 m - Azores	MH212439	DOP C9456	C.J. Moura	Hand	Terceira, Fradinhos islet, 26-6 m - Azores	38°36.690'N 27°06.665'W	Moura et al. 2018	Atlantic	1
415	267	Aglaophenia octodonta S. Miguel + Terceira, 26-6 m - Azores (2)	Aglaophenia pluma (lineage 2) + A. tubiformis (lineage 2) + A. octodonta (lineage 3) + A. harpago	Aglaophenia octodonta S. Miguel, 18-23 m - Azores	JN560132	DBUA 1261.02			São Miguel Island, Mosteiros, 18-23 m - Azores	37°53.372'N 25°50.132'W	Moura et al. 2012a	Atlantic	1
416	268	Aglaophenia octodonta Faial, 15-40 m - Azores	Aglaophenia pluma (lineage 2) + A. tubiformis (lineage 2) + A. octodonta (lineage 3) + A. harpago	Aglaophenia octodonta Faial, 15-40 m - Azores	JN560134	DBUA 1261.04	C.J. Moura	Hand	Faial Island, Boca das Caldeirinhas, 15-30 m - Azores	38°30.938'N 28°37.625'W	Moura et al. 2012a	Atlantic	1
417	269	Aglaophenia pluma Formigas + Faial + Pico + Flores, 5-40 m - Azores (5)	Aglaophenia pluma (lineage 2) + A. tubiformis (lineage 2) + A. octodonta (lineage 3) + A. harpago	Aglaophenia pluma Faial Island, 5-16 m - Azores	MH212459	DBUA 1261.05	C.J. Moura	Hand	Faial Island, Gruta da Pedra, 5-16 m - Azores	38°30.950'N 28°37.618'W	Moura et al. 2018	Atlantic	1
418	269	Aglaophenia pluma Formigas + Faial + Pico + Flores, 5-40 m - Azores (5)	Aglaophenia pluma (lineage 2) + A. tubiformis (lineage 2) + A. octodonta (lineage 3) + A. harpago	Aglaophenia cf. pluma Formigas, 25 m - Azores	MH212389	DOP C9910	Project Baseline expedition ; C.J. Moura	Hand	Formigas, 25 m - Azores	37°16.201'N 24°46.578'W	Moura et al. 2018	Atlantic	1
419	269	Aglaophenia pluma Formigas + Faial + Pico + Flores, 5-40 m - Azores (5)	Aglaophenia pluma (lineage 2) + A. tubiformis (lineage 2) + A. octodonta (lineage 3) + A. harpago	Aglaophenia octodonta Formigas, 40-20 m - Azores	MH212432	DOP C9457	Project Baseline expedition ; C.J. Moura	Hand	Formigas, 40-20 m - Azores	37°16.550'N 24°47.018'W	Moura et al. 2018	Atlantic	1
420	269	Aglaophenia pluma Formigas + Faial + Pico + Flores, 5-40 m - Azores (5)	Aglaophenia pluma (lineage 2) + A. tubiformis (lineage 2) + A. octodonta (lineage 3) + A. harpago	Aglaophenia pluma Flores, 20-27 m - Azores	JN560133	DBUA 1261.03	C.J. Moura	Hand	Flores, Ponta Delgada, 20-27 m - Azores	39°31.092'N 31°12.437'W	Moura et al. 2012a	Atlantic	1
421	269	Aglaophenia pluma Formigas + Faial + Pico + Flores, 5-40 m - Azores (5)	Aglaophenia pluma (lineage 2) + A. tubiformis (lineage 2) + A. octodonta (lineage 3) + A. harpago	Aglaophenia cf. octodonta Pico, 30-15 m - Azores	MH212549	DOP C9481	Project Baseline expedition ; C.J. Moura	Hand	Baixa do Sul, Pico, 30-15 m - Azores	38°31.201'N 28°33.110'W	Moura et al. 2018	Atlantic	1
422	270	Aglaophenia octodonta VilleFranche-Sur-Mer, 1-2 m - S France (3)	Aglaophenia pluma (lineage 2) + A. tubiformis (lineage 2) + A. octodonta (lineage 3) + A. harpago	Aglaophenia octodonta VilleFranche-Sur-Mer, 2 m - S France	MH212442	MHNG-INVE-32876			VilleFranche-Sur-Mer, 1-2 m - S France	43°41.160'N 7°19.020'E	Moura et al. 2018	Mediterranean	1
423	270	Aglaophenia octodonta VilleFranche-Sur-Mer, 1-2 m - S France (3)	Aglaophenia pluma (lineage 2) + A. tubiformis (lineage 2) + A. octodonta (lineage 3) + A. harpago	Aglaophenia octodonta VilleFranche-Sur-Mer, 1 m - S France	MH212440	MHNG-INVE-32878			VilleFranche-Sur-Mer, 1 m - S France	43°41.160'N 7°19.020'E	Moura et al. 2018	Mediterranean	1
424	270	Aglaophenia octodonta VilleFranche-Sur-Mer, 1-2 m - S France (3)	Aglaophenia pluma (lineage 2) + A. tubiformis (lineage 2) + A. octodonta (lineage 3) + A. harpago	Aglaophenia octodonta Villefranche-Sur-Mer, 1 m - S France	MH212441	MHNG-INVE-32877			VilleFranche-Sur-Mer, 1 m - S France	43°41.160'N 7°19.020'E	Moura et al. 2018	Mediterranean	1
425	271	Lytocarpia sp. Mayotte - SW Indian Ocean	Lytocarpia sp.	Lytocarpia sp. Mayotte - SW Indian Ocean	KM587509	MAY07-189			Mayotte - SW Indian Ocean		Postaire et al. 2015	Indian	1
426	272	Lytocarpia myriophyllum Condor Bank, 191 m - Azores	Lytocarpia myriophyllum	Lytocarpia myriophyllum Condor Bank, 191 m - Azores	MH212821	DOP C4527	R/V Arquipélago ; D. Catarino	Palangre de fundo	Condor Bank, 191 m - Azores	38°32.460'N 29°03.120'W	Moura et al. 2018	Atlantic			1
427	273	Lytocarpia myriophyllum Condor Bank, 442 m - Azores	Lytocarpia myriophyllum	Lytocarpia myriophyllum Condor Bank, 442 m - Azores	MH212822	DOP C5464	R/V Gago Coutinho	ROV	Condor Bank, Stn L10D19/DOPC03, 442 m - Azores	38°31.920'N 28°59.280'W	Moura et al. 2018	Atlantic		1
428	274	Lytocarpia myriophyllum Princess Alice Bank, 249-371 m - Azores	Lytocarpia myriophyllum	Lytocarpia myriophyllum Princess Alice Bank, 249-371 m - Azores	MH212825	DOP C4280	F/V Manuel Arriaga ; T. Bento	Palangre de fundo	Princess Alice Bank, 249-371 m - Azores	37°55.440'N 29°11.520'W	Moura et al. 2018	Atlantic		1
429	275	Lytocarpia myriophyllum Azores Bank, 228 m - Azores	Lytocarpia myriophyllum	Lytocarpia myriophyllum Azores Bank, 228 m - Azores	MH212813	DOP C5304	R/V Arquipelago ; Í. Sampaio	Palangre de fundo	Azores Bank, 228 m - Azores	38°12.060'N 28°57.360'W	Moura et al. 2018	Atlantic		1
430	276	Lytocarpia myriophyllum Princess Alice Bank, 399 m - Azores	Lytocarpia myriophyllum	Lytocarpia myriophyllum Princess Alice Bank, 399 m - Azores	MH212828	DOP C6497	F/V Mestre Bobicha ; T. Bento	Palangre de fundo	Princess Alice Bank, 399 m - Azores	37°49.380'N 29°06.240'W	Moura et al. 2018	Atlantic		1
431	277	Lytocarpia myriophyllum Princess Alice Bank, 470 m - Azores	Lytocarpia myriophyllum	Lytocarpia myriophyllum Princess Alice Bank, 470 m - Azores	MH212829	DOP C5788			Princess Alice Bank, 470 m - Azores	37°49.560'N 29°26.640'W	Moura et al. 2018	Atlantic		1
432	278	Lytocarpia myriophyllum Azores Bank, 239 m - Azores	Lytocarpia myriophyllum	Lytocarpia myriophyllum Azores Bank, 239 m - Azores	MH212816	DOP C6830	R/V Arquipélago ; V. Matos	Palangre de fundo	Azores Bank, 239 m - Azores	38°12.120'N 29°01.620'W	Moura et al. 2018	Atlantic		1
433	279	Lytocarpia myriophyllum Azores Bank + Princess Alice Bank, 202-434 m - Azores (8)	Lytocarpia myriophyllum	Lytocarpia myriophyllum Azores Bank, 232 m - Azores	MH212814	DOP C4279	F/V Manuel Arriaga; T. Bento	Palangre de fundo	Azores Bank, 232 m - Azores	38°07.260'N 29°10.320'W	Moura et al. 2018	Atlantic		1
434	279	Lytocarpia myriophyllum Azores Bank + Princess Alice Bank, 202-434 m - Azores (8)	Lytocarpia myriophyllum	Lytocarpia myriophyllum Azores Bank, 202 m - Azores	MH212810	DOP C6812	R/V Arquipélago ; V. Matos	Palangre de fundo	Azores Bank, 202 m - Azores	38°12.780'N 28°59.640'W	Moura et al. 2018	Atlantic		1
435	279	Lytocarpia myriophyllum Azores Bank + Princess Alice Bank, 202-434 m - Azores (8)	Lytocarpia myriophyllum	Lytocarpia myriophyllum Azores Bank, 434 m - Azores	JN560093	DOP C2647	R/V Arquipelago / D. Carvalho	Palangre de fundo	Azores Bank, 434 m - Azores	38°13.200'N 28°55.200'W	Moura et al. 2012a	Atlantic		1
436	279	Lytocarpia myriophyllum Azores Bank + Princess Alice Bank, 202-434 m - Azores (8)	Lytocarpia myriophyllum	Lytocarpia myriophyllum Azores Bank, 298-258 m - Azores	JN560092	DOP C2377	R/V Arquipelago ; Í. Sampaio	Palangre de fundo	Azores Bank, 258 m - Azores	38°13.200'N 29°02.400'W	Moura et al. 2012a	Atlantic		1
437	279	Lytocarpia myriophyllum Azores Bank + Princess Alice Bank, 202-434 m - Azores (8)	Lytocarpia myriophyllum	Lytocarpia myriophyllum Princess Alice Bank, 246 m - Azores	MH212824	DOP C648,50, or 52	R/V Arquipelago ; D. Catarino	Palangre de fundo	Azores Bank, 211-434 m - Azores	38°12.000'N 28°57.000'W	Moura et al. 2018	Atlantic		1
438	279	Lytocarpia myriophyllum Azores Bank + Princess Alice Bank, 202-434 m - Azores (8)	Lytocarpia myriophyllum	Lytocarpia myriophyllum Azores Bank, 298-258 m - Azores	MH212819	DOP C2377	R/V Arquipelago ; Í. Sampaio	Palangre de fundo	Azores Bank, 298-258 m - Azores	38°13.200'N 28°02.400'W	Moura et al. 2018	Atlantic		1
439	279	Lytocarpia myriophyllum Azores Bank + Princess Alice Bank, 202-434 m - Azores (8)	Lytocarpia myriophyllum	Lytocarpia myriophyllum Azores Bank, 208 m - Azores	MH212812	DOP C4648	F/V Manuel Arriaga ; T. Bento	Palangre de fundo	Azores Bank, 208 m - Azores	38°11.100'N 28°57.480'W	Moura et al. 2018	Atlantic		1
440	279	Lytocarpia myriophyllum Azores Bank + Princess Alice Bank, 202-434 m - Azores (8)	Lytocarpia myriophyllum	Lytocarpia myriophyllum Azores Bank, 243 m - Azores	MH212817	DOP C7578	R/V Arquipelago ; A. Rosa	Palangre de fundo	Azores Bank, 243 m - Azores	38°11.741'N 28°57.452'W	Moura et al. 2018	Atlantic		1
441	280	Lytocarpia myriophyllum Azores Bank + Princess Alice Bank, 279-239 m - Azores (2)	Lytocarpia myriophyllum	Lytocarpia myriophyllum Azores Bank, 239 m - Azores	MH212815	DOP C6835	R/V Arquipelago ; V. Matos	Palangre de fundo	Azores Bank, 239 m - Azores	38°12.120'N 29°01.620'W	Moura et al. 2018	Atlantic		1
442	280	Lytocarpia myriophyllum Azores Bank + Princess Alice Bank, 279-239 m - Azores (2)	Lytocarpia myriophyllum	Lytocarpia myriophyllum Princess Alice Bank, 279 m - Azores	MH212827	DOP C3750	F/V Baia das Lajes ; T. Bento	Palangre de fundo	Princess Alice Bank, 279 m - Azores	38°09.540'N 28°54.120'W	Moura et al. 2018	Atlantic		1
443	281	Lytocarpia myriophyllum Azores Bank, 202 m - Azores	Lytocarpia myriophyllum	Lytocarpia myriophyllum Azores Bank, 202 m - Azores	MH212811	DOP C6807	R/V Arquipélago ; V. Matos	Palangre de fundo	Azores Bank, 202 m - Azores	38°12.780'N 28°59.640'W	Moura et al. 2018	Atlantic		1
444	282	Lytocarpia myriophyllum Princess Alice Bank, 265 m - Azores	Lytocarpia myriophyllum	Lytocarpia myriophyllum Princess Alice Bank, 265 m - Azores	MH212826	DOP C6135	R/V Arquipélago ; T. Bento	Palangre de fundo	Princess Alice Bank, 265 m - Azores	37°41.220'N 29°56.160'W	Moura et al. 2018	Atlantic		1
445	283	Lytocarpia myriophyllum Azores Bank, 243 m - Azores	Lytocarpia myriophyllum	Lytocarpia myriophyllum Azores Bank, 243 m - Azores	MH212818	DOP C7574	R/V Arquipelago / A. Rosa	Palangre de fundo	Azores Bank, 243 m - Azores	38°11.739'N 28°57.474'W	Moura et al. 2018	Atlantic		1
446	284	Lytocarpia myriophyllum Mellila carb. mound, 245 m - Alboran Sea	Lytocarpia myriophyllum	Lytocarpia myriophyllum Mellila carb. mound, 245 m - Alboran Sea	JN560089	DBUA 1244.01	R/V Prof. Logachev ; TTR17-leg1	Gravity-corer	Melilla Carbonate Mound, Stn 393B, 245 m - Alboran Sea	35°19.799'N 2°33.067'W	Moura et al. 2012a	Mediterranean		1
447	285	Lytocarpia myriophyllum Pen Duick Escarp., 494 m - Gulf of Cadiz	Lytocarpia myriophyllum	Lytocarpia myriphyllum Pen Duick Escarp., 494 m - Gulf of Cadiz	MH212830	DBUA 1843.01	R/V Pelagia ; M2006	Box-corer	Pen Duick Escarpment, 494 m - Gulf of Cadiz	35°19.090'N 6°46.400'W	Moura et al. 2018	Atlantic		1
448	286	Lytocarpia myriophyllum off Caniçal, 600 m - Madeira	Lytocarpia myriophyllum	Lytocarpia myriophyllum off Caniçal, 600 m - Madeira	JN560091	MMF 39095		Covo	Off Caniçal, Stn. 34, 600 m - Madeira		Moura et al. 2012a	Atlantic		1
449	287	Lytocarpia myriophyllum Pen Duick Escarpm., 498 m - Gulf of Cadiz	Lytocarpia myriophyllum	Lytocarpia miriophyllum Pen Duick Escarpm., 498 m - Gulf of Cadiz	JN560090	DBUA 1245.01	R/V Pelagia ; M2007	Box-corer	Pen Duick escarpment, Stn 23, 498 m - Gulf of Cadiz	35°17.772'N 6°43.964'W	Moura et al. 2012a	Atlantic		1
450	288	Lytocarpia myriophyllum N Terceira, 163 m - Azores	Lytocarpia myriophyllum	Lytocarpia myriophyllum N Terceira, 163 m - Azores	MH212823	DOP C5340	R/V Arquipélago ; Íris Sampaio	Palangre de fundo	N Terceira, 163 m - Azores	38°50.160'N 27°14.100'W	Moura et al. 2018	Atlantic			1
451	289	Lytocarpia myriophyllum S. Miguel, 596-555 m - Azores	Lytocarpia myriophyllum	Lytocarpia myriophyllum S. Miguel, 596-555 m - Azores	MH212832	DOP C2811	R/V Arquipélago ; Íris Sampaio	Palangre de fundo	S. Miguel, 596-555 m - Azores	37°52.800'N 25°28.200'W	Moura et al. 2018	Atlantic		1
452	290	Lytocarpia myriophyllum S. Miguel, 555 m - Azores	Lytocarpia myriophyllum	Lytocarpia myriophyllum S. Miguel, 555 m - Azores	MH212831	DOP C2805	R/V Arquipélago ; Íris Sampaio	Palangre de fundo	S. Miguel, 555 m - Azores	37°52.800'N 25°28.200'W	Moura et al. 2018	Atlantic		1
453	291	Lytocarpia myriophyllum B.J.Valente, 101 m - Cape Verde	Lytocarpia myriophyllum	Lytocarpia myriophyllum B.J.Valente, 101 m - Cape Verde	MH212820	FAU 13-IX-90-2.13		Dredge	south of Boavista; 4.25 NMI west of baixo João Valente, 101 m, Stn. 13-IX-90-2 - Cape Verde	15°48.480'N 23°13.400'W	Moura et al. 2018	Atlantic			1
454	292	Lytocarpia myriophyllum S. Vicente, 329 m - Cape Verde	Lytocarpia myriophyllum	Lytocarpia myriophyllum S. Vicente, 329 m - Cape Verde	MH212833	FAU 12-IX-90-1.1		Dredge	S. Vicente, NW of Ponta do Machado, 329 m - Cape Verde	16°43.120'N 25°07.250'W	Moura et al. 2018	Atlantic		1
455	293	Lytocarpia phyteuma Mayotte - SW Indian Ocean (2)	Lytocarpia phyteuma - lineage 1	Lytocarpia phyteuma Mayotte - SW Indian Ocean	KM587498	MAY07-022			Mayotte - SW Indian Ocean		Postaire et al. 2015	Indian	1
456	293	Lytocarpia phyteuma Mayotte - SW Indian Ocean (2)	Lytocarpia phyteuma - lineage 1	Lytocarpia phyteuma Mayotte - SW Indian Ocean	KM587499	MAY09-050			Mayotte - SW Indian Ocean		Postaire et al. 2015	Indian	1
457	294	Lytocarpia phyteuma E Bali, 15 m - Indonesia	Lytocarpia phyteuma - lineage 1	Lytocarpia phyteuma E Bali, 15 m - Indonesia	MH212838				E Bali, Tulamben, 15 m - Indonesia		Moura et al. 2018	Indian Ocean	1
458	295	Lytocarpia sp. Sakatia - Madagascar	Lytocarpia phyteuma - lineage 2	Lytocarpia sp. Sakatia - Madagascar	FJ550505	MHNG-INVE-36828			Sakatia - Madagascar		Leclère et al. 2009	Indian Ocean	1
459	296	Lytocarpia phyteuma Bonin Islands, 9 m - Japan	Lytocarpia phyteuma - lineage 2	Lytocarpia phyteuma Bonin Islands, 9 m - Japan	MH212837	MHNG-INVE-66941			Bonin Islands, Ogasawara, SE of Chichijima, 9 m - Japan	27°02.400'N 142°12.000'E	Moura et al. 2018	Pacific	1
460	297	Lytocarpia phyteuma Europa Island + Mayotte - SW Indian Ocean (2)	Lytocarpia phyteuma - lineage 3	Lytocarpia phyteuma Europa Island - SW Indian Ocean	KM587502	EUR11-097			Europa Island - SW Indian Ocean		Postaire et al. 2015	Indian	1
461	297	Lytocarpia phyteuma Europa Island + Mayotte - SW Indian Ocean (2)	Lytocarpia phyteuma - lineage 3	Lytocarpia phyteuma Mayotte - SW Indian Ocean	KM587507	MAY09-080			Mayotte - SW Indian Ocean		Postaire et al. 2015	Indian	1
462	298	Lytocarpia phyteuma Mayotte + Europa Island - SW Indian Ocean (2)	Lytocarpia phyteuma - lineage 3	Lytocarpia phyteuma Mayotte - SW Indian Ocean	KM587500	MAY09-146			Mayotte - SW Indian Ocean		Postaire et al. 2015	Indian	1
463	298	Lytocarpia phyteuma Mayotte + Europa Island - SW Indian Ocean (2)	Lytocarpia phyteuma - lineage 3	Lytocarpia phyteuma Europa Island - SW Indian Ocean	KM587503	EUR11-027			Europa Island - SW Indian Ocean		Postaire et al. 2015	Indian	1
464	299	Lytocarpia phyteuma Geyser bank - SW Indian Ocean	Lytocarpia phyteuma - lineage 3	Lytocarpia phyteuma Geyser bank - SW Indian Ocean	KM587501	GEY08-105			Geyser bank - SW Indian Ocean		Postaire et al. 2015	Indian	1
465	300	Lytocarpia phyteuma Juan de Nova Island - SW Indian Ocean	Lytocarpia phyteuma - lineage 3	Lytocarpia phyteuma Juan de Nova Island - SW Indian Ocean	KM587506	JUA09-119			Juan de Nova Island		Postaire et al. 2015	Indian	1
466	301	Lytocarpia phyteuma Europa Island - SW Indian Ocean	Lytocarpia phyteuma - lineage 3	Lytocarpia phyteuma Europa Island - SW Indian Ocean	KM587504	EUR11-067			Europa Island - SW Indian Ocean		Postaire et al. 2015	Indian	1
467	302	Lytocarpia phyteuma Andaman Sea - Thailand	Lytocarpia phyteuma - lineage 3	Lytocarpia phyteuma Andaman Sea - Thailand	AY787921	MHNG-INVE-32597			Andaman Sea, Ko Pee Pee, Aow Maa Yaa - Thailand		Cunningham (EMBL submission)	Indian	1
468	303	Lytocarpia phyteuma Geyser bank - SW Indian Ocean (2)	Lytocarpia phyteuma - lineage 3	Lytocarpia phyteuma Geyser bank - SW Indian Ocean	KM587505	GEY08-046			Geyser bank - SW Indian Ocean		Postaire et al. 2015	Indian	1
469	303	Lytocarpia phyteuma Geyser bank - SW Indian Ocean (2)	Lytocarpia phyteuma - lineage 3	Lytocarpia phyteuma Geyser bank - SW Indian Ocean	KM587508	GEY08-049			Geyser bank - SW Indian Ocean		Postaire et al. 2015	Indian	1
470	304	Lytocarpia phyteuma New Caledonia (2)	Lytocarpia phyteuma - lineage 4	Lytocarpia phyteuma New Caledonia	KM587489	NC-LB-001			New Caledonia		Postaire et al. 2015	Pacific	1
471	304	Lytocarpia phyteuma New Caledonia (2)	Lytocarpia phyteuma - lineage 4	Lytocarpia phyteuma New Caledonia	KM587490	NC-LB-004			New Caledonia		Postaire et al. 2015	Pacific	1
472	305	Lytocarpia phyteuma New Caledonia	Lytocarpia phyteuma - lineage 4	Lytocarpia phyteuma New Caledonia	KM587491	NC-LB-006			New Caledonia		Postaire et al. 2015	Pacific	1
473	306	Lytocarpia phyteuma Moorea	Lytocarpia phyteuma - lineage 5	Lytocarpia phyteuma Moorea	KM587496	HY-TH-33			Moorea		Postaire et al. 2015	Pacific	1
474	307	Lytocarpia phyteuma Moorea	Lytocarpia phyteuma - lineage 5	Lytocarpia phyteuma Moorea	KM587497	HY-TH-44			Moorea		Postaire et al. 2015	Pacific	1
475	308	Lytocarpia phyteuma Moorea (2)	Lytocarpia phyteuma - lineage 5	Lytocarpia phyteuma Moorea	KM587492	HY-TH-15			Moorea		Postaire et al. 2015	Pacific	1
476	308	Lytocarpia phyteuma Moorea (2)	Lytocarpia phyteuma - lineage 5	Lytocarpia phyteuma Moorea	KM587493	HY-TH-27			Moorea		Postaire et al. 2015	Pacific	1
477	309	Lytocarpia phyteuma Moorea	Lytocarpia phyteuma - lineage 6	Lytocarpia phyteuma Moorea	KM587495	HY-TH-59			Moorea		Postaire et al. 2015	Pacific	1
478	310	Lytocarpia phyteuma Moorea	Lytocarpia phyteuma - lineage 6	Lytocarpia phyteuma Moorea	KM587494	HY-TH-02			Moorea		Postaire et al. 2015	Pacific	1
479	311	Gymnangium expansum Okinawa, 141-165m - Japan	Gymnangium expansum	Gymnangium expansum Okinawa, 141-165m - Japan	KU512884	MHNG-INVE-69623		Tabata (trianglar dredge)	Okinawa, Stn 'trawl 79', 141-165 m - Japan	26°14.724'N 126°49.050'E	Schuchert (EMBL submission)	Pacific			1
480	312	Gymnangium sibogae/allmani Europa Island - SW Indian Ocean	Gymnangium sibogae/allmani - lineage 1	Gymnangium sibogae/allmani Europa Island - SW Indian Ocean	KM587416	EUR11-180			Europa Island - SW Indian Ocean		Postaire et al. 2015	Indian	1
481	313	Gymnangium insigne Moorea	Gymnangium insigne	Gymnangium insigne Moorea	KM587461	HY-TH-63			Moorea		Postaire et al. 2015	Pacific	1
482	314	Gymnangium insigne Moorea	Gymnangium insigne	Gymnangium insigne Moorea	KM587460	HY-TH-12			Moorea		Postaire et al. 2015	Pacific	1
483	315	Gymnangium sibogae/allmani New Caledonia	Gymnangium sibogae/allmani - lineage 2	Gymnangium sibogae/allmani New Caledonia	KM587415	NC-LB-048			New Caledonia		Postaire et al. 2015	Pacific	1
484	316	Gymnangium hians Bangka Island, 10-15 m - Indonesia	Gymnangium hians	Gymnangium hians Bangka Island, 10-15 m - Indonesia	KU512888	MHNG-INVE-86316	Tineke Smit	Hand	Batu Pica, Bangka Island, Sulawesi, 10-15 m - Indonesia		Schuchert (EMBL submission)	Indian	1
485	317	Gymnangium hians Pee Pee Island - Thailand	Gymnangium hians	Gymnangium hians Pee Pee Island - Thailand	AY787922	MHNG-INVE-32586			Pee Pee Island, Andaman Sea - Thailand		Cunningham (EMBL submission)	Indian	1
486	318	Gymnangium hians E Bali, 15 m - Indonesia	Gymnangium hians	Gymnangium hians E Bali, 15 m - Indonesia	MH212675				E Bali, 15 m - Indonesia		Moura et al. 2018	Indian	1
487	319	Gymnangium hians Geyser bank + Mayotte - SW Indian Ocean (2)	Gymnangium hians	Gymnangium hians Geyser bank - SW Indian Ocean	KM587455	GEY08-113			Geyser bank - SW Indian Ocean		Postaire et al. 2015	Indian	1
488	319	Gymnangium hians Geyser bank + Mayotte - SW Indian Ocean (2)	Gymnangium hians	Gymnangium hians Mayotte - SW Indian Ocean	KM587454	MAY09-104			Mayotte - SW Indian Ocean		Postaire et al. 2015	Indian	1
489	320	Gymnangium hians Geyser bank - SW Indian Ocean	Gymnangium hians	Gymnangium hians Geyser bank - SW Indian Ocean	KM587459	GEY08-085			Geyser bank - SW Indian Ocean		Postaire et al. 2015	Indian	1
490	321	Gymnangium hians Sakatia, 10 m - Madagascar	Gymnangium hians	Gymnangium hians Sakatia, 10 m - Madagascar	KU512882	MHNG-INVE-36836	Frédéric Sinniger	Hand	Sakatia, 10 m - Madagascar	13°18.000'S 48°10.200'E	Schuchert (EMBL submission)	Indian	1
491	322	Gymnangium hians Europa Island - SW Indian Ocean	Gymnangium hians	Gymnangium hians Europa Island - SW Indian Ocean	KM587453	EUR11-158			Europa Island - SW Indian Ocean		Postaire et al. 2015	Indian	1
492	323	Gymnangium hians Europa Island - SW Indian Ocean (3)	Gymnangium hians	Gymnangium hians Europa Island - SW Indian Ocean	KM587456	EUR11-130			Europa Island - SW Indian Ocean		Postaire et al. 2015	Indian	1
493	323	Gymnangium hians Europa Island - SW Indian Ocean (3)	Gymnangium hians	Gymnangium hians Europa Island - SW Indian Ocean	KM587458	EUR11-231			Europa Island - SW Indian Ocean		Postaire et al. 2015	Indian	1
494	323	Gymnangium hians Europa Island - SW Indian Ocean (3)	Gymnangium hians	Gymnangium hians Europa Island - SW Indian Ocean	KM587452	EUR11-090			Europa Island - SW Indian Ocean		Postaire et al. 2015	Indian	1
495	324	Gymnangium hians Reunion Island - SW Indian Ocean	Gymnangium hians	Gymnangium hians Reunion Island - SW Indian Ocean	KM587457	BIO11-325			Reunion Island		Postaire et al. 2015	Indian	1
496	325	Gymnangium hians Mayotte - SW Indian Ocean (2)	Gymnangium hians	Gymnangium hians Mayotte - SW Indian Ocean	KM587450	MAY09-241			Mayotte - SW Indian Ocean		Postaire et al. 2015	Indian	1
497	325	Gymnangium hians Mayotte - SW Indian Ocean (2)	Gymnangium hians	Gymnangium hians Mayotte - SW Indian Ocean	KM587451	MAY09-147			Mayotte - SW Indian Ocean		Postaire et al. 2015	Indian	1
498	326	Gymnangium hians New Caledonia	Gymnangium hians	Gymnangium hians New Caledonia	KM587447	NC-LB-187			New Caledonia		Postaire et al. 2015	Pacific	1
499	327	Gymnangium hians New Caledonia (2)	Gymnangium hians	Gymnangium hians New Caledonia	KM587448	NC-LB-008			New Caledonia		Postaire et al. 2015	Pacific	1
500	327	Gymnangium hians New Caledonia (2)	Gymnangium hians	Gymnangium hians New Caledonia	KM587449	NC-LB-005			New Caledonia		Postaire et al. 2015	Pacific	1
501	328	Gymnangium hians Mayotte - SW Indian Ocean	Gymnangium hians	Gymnangium hians Mayotte - SW Indian Ocean	KM587446	MAY09-010			Mayotte - SW Indian Ocean		Postaire et al. 2015	Indian	1
502	329	cf. Gymangium sp. St Johns, 27-178 m - Antigua	cf. Gymnangium sp.	cf. Gymangium sp. / cf. new sp. St Johns, 27-178 m - Antigua	MH212637	FAU 27-X-85-2.2	JSL II-1201, Shirlei Pomponi	Submersible	St. John's; 9 miles south of west tip,Deep fore reef slope, 27-178 m - US Virgin Islands	18°11.320'N 64°44.28'W	Moura et al. 2018	Atlantic	1
503	330	Gymnangium speciosum Escudo, 26-30 m - N Panama	Gymnangium speciosum (lineage 1) + G. sinuosum	Gymnangium speciosum Escudo, 26-30 m - N Panama	MH212688	STRI CJM13	C.J. Moura	Hand	Isla Escudo Veraguas, 26-30 m - N Panama	9°06.114'N 81°37.351'W	Moura et al. 2018	Atlantic	1
504	331	Gymnangium sinuosum Escudo, 28-18 m - N Panama	Gymnangium speciosum (lineage 1) + G. sinuosum	Gymnangium sinuosum Escudo, 28-18 m - N Panama	MH212686	STRI CJM96	C.J. Moura	Hand	Isla Escudo Veraguas, 28-18 m - N Panama	9°07.905'N 81°34.504'W	Moura et al. 2018	Atlantic	1
505	332	Gymnangium montagui Berlengas + Sagres, 5-26 m - W Portugal (2)	Gymnangium montagui	Gymnangium montagui Estelas, 15-26 m - W Portugal	JN560077	DBUA 1235.02	C.J. Moura	Hand	Berlengas, Estelas, 15-26 m - W Portugal	39°25.225'N 9°32.084'W	Moura et al. 2012a	Atlantic	1
506	332	Gymnangium montagui Berlengas + Sagres, 5-26 m - W Portugal (2)	Gymnangium montagui	Gymnangium montagui Sagres, 5-22m - SW Portugal	JN560078	DBUA 1236.02	C.J. Moura	Hand	Sagres, Ponta de Sagres, 5-22 m - S Portugal	36°59.700'N 8°56.715'W	Moura et al. 2012a	Atlantic	1
507	333	Gymnangium montagui Algarve + Alentejo + Berlengas + V. Castelo + Lundy, 3-44 m - Portugal & UK (11)	Gymnangium montagui	Gymnangium montagui Rinchão, 35-25 m - W Portugal	MH212681	DBUA 1235.01	C.J. Moura	Hand	Berlengas, Rinchão, 25-35 m - W Portugal	39°25.437'N 9°29.941'W	Moura et al. 2018	Atlantic	1
508	333	Gymnangium montagui Algarve + Alentejo + Berlengas + V. Castelo + Lundy, 3-44 m - Portugal & UK (11)	Gymnangium montagui	Gymnangium montagui Arrabida, 44 m - W Portugal	MH212677	DR 11S2D2K3.1	Deep-Reef project ; J. Boavida	Hand	Pedra do Ti Tóino, Cabo Espichel, 44 m - W Portugal	38°24.414'N 9°13.541'W	Moura et al. 2018	Atlantic	1
509	333	Gymnangium montagui Algarve + Alentejo + Berlengas + V. Castelo + Lundy, 3-44 m - Portugal & UK (11)	Gymnangium montagui	Gymnangium montagui Tavira, 25-10 m - S Portugal	MH212683		Marbis 2013	Hand	Tavira, Stn M13ALST11B05, 25-10 m - S Portugal	37°03.000'N 7°39.000'W	Moura et al. 2018	Atlantic	1
510	333	Gymnangium montagui Algarve + Alentejo + Berlengas + V. Castelo + Lundy, 3-44 m - Portugal & UK (11)	Gymnangium montagui	Gymnangium montagui Berlengas, 26 m - W Portugal	MH212678	MNHNC M@rbis1824	EMEPC/M@rBis/Berlengas2012	Hand	Berlenga, Stn. M12B5ST10B55, 26 m - W Portugal	39°24.827'W 9°31.322'W	Moura et al. 2018	Atlantic	1
511	333	Gymnangium montagui Algarve + Alentejo + Berlengas + V. Castelo + Lundy, 3-44 m - Portugal & UK (11)	Gymnangium montagui	Gymnangium montagui Arrabida, 35 m - W Portugal	MH212676	DR 11S3D2T1R2.3	Deep-Reef project ; J. Boavida	Hand	Catrapona, Cabo Espichel, 35 m - W Portugal	38°25.140'N 9°15.165'W	Moura et al. 2018	Atlantic	1
512	333	Gymnangium montagui Algarve + Alentejo + Berlengas + V. Castelo + Lundy, 3-44 m - Portugal & UK (11)	Gymnangium montagui	Gymnangium montagui Sines, 20-12 m - SW Portugal	MH212682	DBUA 1236.01	C.J. Moura	Hand	Sines, Porto Covo, 15-20 m - SW Portugal	37°51.192'N 8°48.211'W	Moura et al. 2018	Atlantic	1
513	333	Gymnangium montagui Algarve + Alentejo + Berlengas + V. Castelo + Lundy, 3-44 m - Portugal & UK (11)	Gymnangium montagui	Gymnangium montagui Lundy Island, 3-30 m - UK	AM888313	DBUA 945.01	J. Hall-Spencer	Hand	Lundy Island, 5-40 m - United Kingdom	51°09.24'N 4°39.18'W	Moura et al. 2008	Atlantic	1
514	333	Gymnangium montagui Algarve + Alentejo + Berlengas + V. Castelo + Lundy, 3-44 m - Portugal & UK (11)	Gymnangium montagui	Gymnangium montagui Viana Castelo, 33-25 m - N Portugal	JN560079	DBUA 1237.01	C.J. Moura	Hand	Off Viana do Castelo, 25-33 m - NW Portugal	41°37.379'N 8°53.805'W	Moura et al. 2012a	Atlantic	1
515	333	Gymnangium montagui Algarve + Alentejo + Berlengas + V. Castelo + Lundy, 3-44 m - Portugal & UK (11)	Gymnangium montagui	Gymnangium montagui Berlengas, 38-25 m - W Portugal	MH212679	DBUA 1840.01	C.J. Moura	Hand	Berlengas, Estelas, Baixa Alagada, 25-38 m - W Portugal	39°25.477'N 9°32.120'W	Moura et al. 2018	Atlantic	1
516	333	Gymnangium montagui Algarve + Alentejo + Berlengas + V. Castelo + Lundy, 3-44 m - Portugal & UK (11)	Gymnangium montagui	Gymnangium montagui Faro, 25-10 m - S Portugal	MH212680		Marbis 2013		Faro, M13ALST26B001, 25-10 m - S Portugal	37°00.000'N 8°02.000'W	Moura et al. 2018	Atlantic	1
517	333	Gymnangium montagui Algarve + Alentejo + Berlengas + V. Castelo + Lundy, 3-44 m - Portugal & UK (11)	Gymnangium montagui	Gymnangium montagui Tavira, 25-10 m - S Portugal	MH212684		Marbis 2013		Tavira, Stn M13ALST11B019, 25-9 m - S Portugal	37°03.000'N 7°39.000'W	Moura et al. 2018	Atlantic	1
518	334	Gymnangium montagui Sines, 15-20 m - SW Portugal	Gymnangium montagui	Gymnangium montagui Sines, 15-20 m - SW Portugal	JN560076	DBUA 1236.01	C.J. Moura	Hand	Sines, Porto Covo, 15-20 m - SW Portugal	37°51.192'N 8°48.211'W	Moura et al. 2012a	Atlantic	1
519	335	Gymnangium montagui Viana Castelo, 33-15 m - N Portugal	Gymnangium montagui	Gymnangium montagui Viana Castelo, 33-15 m - N Portugal	MH212685	DBUA 1237.01	C.J. Moura	Hand	Off Viana do Castelo, 25-33 m - NW Portugal	41°37.379'N 8°53.805'W	Moura et al. 2018	Atlantic	1
520	336	Gymnangium allmani Isla Grande, 25-15 m - NE Panama	Gymnangium allmani - lineage 3	Gymnangium allmani Farallon, off Guaira, 25-15 m - NE Panama	MH212673	STRI CJM5	C.J. Moura	Hand	Farallon, off Guaira, 25-15 m - NE Panama	9°38.674'N 79°38.136'W	Moura et al. 2018	Atlantic	1
521	337	Gymnangium allmani Isla Tambor, 15-10 m - NE Panama	Gymnangium allmani - lineage 3	Gymnangium allmani Isla Tambor, 15-10 m - NE Panama	MH212674	STRI CJM224	C.J. Moura	Hand	Isla Tambor (near Isla Grande), 15-10 m - NE Panama	9°38.768'N 79°33.886'W	Moura et al. 2018	Atlantic	1
522	338	Gymnangium allmani Bocas del Toro, 8-28 m - NW Panama (4)	Gymnangium speciosum (lineage 2) + G. allmani (lineage 4)	Gymnangium allmani Bocas del Toro, 15-9 m - NW Panama	MH212669	STRI CJM36	C.J. Moura	Hand	Bocas del Toro, Cayo Tigre, 15-9 m - NW Panama	9°15.427'N 81°56.532'W	Moura et al. 2018	Atlantic	1
523	338	Gymnangium allmani Bocas del Toro, 8-28 m - NW Panama (4)	Gymnangium speciosum (lineage 2) + G. allmani (lineage 4)	Gymnangium allmani Bocas del Toro, 26-15 m - NW Panama	MH212670	STRI CJM1	C.J. Moura	Hand	Piedra Tigre, Bocas del Toro, 26-15 m - Panama	9°13.117'N 81°56.776'W	Moura et al. 2018	Atlantic	1
524	338	Gymnangium allmani Bocas del Toro, 8-28 m - NW Panama (4)	Gymnangium speciosum (lineage 2) + G. allmani (lineage 4)	Gymnangium allmani Escudo, 28-18 m - N Panama	MH212672	STRI CJM29	C.J. Moura	Hand	Isla Escudo Veraguas, 28-18 m - N Panama	9°07.905'N 81°34.504'W	Moura et al. 2018	Atlantic	1
525	338	Gymnangium allmani Bocas del Toro, 8-28 m - NW Panama (4)	Gymnangium speciosum (lineage 2) + G. allmani (lineage 4)	Gymnangium allmani Cayo Tigre, 12-8 m - NE Panama	MH212671	STRI CJM37	C.J. Moura	Hand	Cayo Tigre, Bocas del Toro, 12-8 m - NW Panama	9°13.223'N 81°56.777'W	Moura et al. 2018	Atlantic	1
526	339	Gymnangium speciosum Tairona Reserve, 3-15 m - NE Colombia	Gymnangium speciosum (lineage 2) + G. allmani (lineage 4)	Gymnangium speciosum Tairona Reserve, 3-15 m - NE Colombia	MH212687	FAU 17-V-88-1.14		Hand	Tairona Reserve, NE Nenguange Bay, 3-15 m - Colombia	11°20.600'N 74°04.700'W	Moura et al. 2018	Atlantic	1
527	340	Streptocaulus cf. multiseptatus Mercator MV, 353 m - Gulf of Cadiz	Streptocaulus cf. multiseptatus	Streptocaulus cf. multiseptatus Mercator MV, 353 m - Gulf of Cadiz	JN560080	DBUA 1238.01	Maria S. MERIAN No. 1 Leg 3	GKG	Mercator MV, Stn 241, 353 m, Gulf of Cadiz	35°17.918'N 6°38.717'W	Moura et al. 2012a	Atlantic		1
528	341	Streptocaulus sp. NE Mercator MV, 376 m - Gulf of Cadiz	Streptocaulus sp.	Streptocaulus sp. NE Mercator MV, 376 m - Gulf of Cadiz	MH213038	DBUA 1841.01	JC10	ROV	NE Mercator MV, Stn Dive 27 Rock 6, 376 m - Gulf of Cadiz	35°18.827'N 6°37.058'W	Moura et al. 2018	Atlantic		1
529	342	Streptocaulus dollfusi Granada MV + Mellila MV + NE Mercator MV + Carb. Prov., 300-600 m - W Mediterranean & Gulf of Cadiz (4)	Streptocaulus dollfusi	Streptocaulus dollfusi Granada MV, 600 m - W Mediterranean	JN560082	DBUA 1240.01	R/V Prof. Logachev	Grab	Granada MV, Stn 420, 600 m - Alboran Sea	35°33.854'N 4°37.435'W	Moura et al. 2012a	Mediterranean		1
530	342	Streptocaulus dollfusi Granada MV + Mellila MV + NE Mercator MV + Carb. Prov., 300-600 m - W Mediterranean & Gulf of Cadiz (4)	Streptocaulus dollfusi	Streptocaulus dollfusi NE Mercator MV, 432 m - Gulf of Cadiz	JN560083	DBUA 1241.01	James Cook 10	ROV	NE Mercator MV, Stn Dive 27 Rock 2, 432 m - Gulf of Cadiz	35°18.823'N 6°37.377'W	Moura et al. 2012a	Atlantic		1
531	342	Streptocaulus dollfusi Granada MV + Mellila MV + NE Mercator MV + Carb. Prov., 300-600 m - W Mediterranean & Gulf of Cadiz (4)	Streptocaulus dollfusi	Streptocaulus dollfusi Carbonate Province, 461 m - Gulf of Cadiz	JN560081	DBUA 1239.01	R/V Pelagia - M2007	Box-corer	Unknown Carbonate Province, Stn 41, 461 m	35°00.113'N 6°44.815'W	Moura et al. 2012a	Atlantic		1
532	342	Streptocaulus dollfusi Granada MV + Mellila MV + NE Mercator MV + Carb. Prov., 300-600 m - W Mediterranean & Gulf of Cadiz (4)	Streptocaulus dollfusi	Streptocaulus dollfusi Melilla Carb. Mound, 300 m - W Mediterranean	JN560084	DBUA 1240.02	R/V Prof. Logachev TTR17-leg1	Grab	Melilla Carbonate Mound, Stn 395, 300 m - Alboran Sea	35°26.415'N 2°31.075'W	Moura et al. 2012a	Mediterranean		1
533	343	Streptocaulus pectiniferus Plato, 485 m - Azores	Streptocaulus pectiniferus	Streptocaulus pectiniferus Plato, 485 m - Azores	MH213037	DOP C5836	Tiago Bento	Palangre de fundo	Plato seamount, Stn TB/141/MBO/2011, 485 m - Azores	33°15.420'N 29°38.220'W	Moura et al. 2018	Atlantic		1
534	344	Cladocarpus bocki Okinawa, 88-105 m - Japan	Cladocarpus bocki	Cladocarpus bocki Okinawa, 88-105 m - Japan	MH212639	MHNG-INVE-69662		Tabata (trianglar dredge)	Okinawa Islands, near Kume Island, 88-105 m - Japan	26°17.384'N 126°51.460'E	Moura et al. 2018	Pacific			1
535	345	Streptocaulus unilateralis Okinawa, 179-192 m - Japan	Streptocaulus unilateralis	Streptocaulus unilateralis Okinawa, 179-192 m - Japan	KU512883	MHNG-INVE-69642		Tabata (trianglar dredge)	Okinawa, 179-192 m - Japan	26°14.706'N 126°51.438'E	Schuchert (EMBL submission)	Pacific			1
536	346	Schizotricha trinematotheca Balleny Islands - Antarctica	Schizotricha trinematotheca	Schizotricha trinematotheca Balleny Islands - Antarctica	FN424128				Balleny Islands - Antarctica		Peña Cantero et al. 2010	Pacific		1	1
537	347	Schizotricha nana Ross Sea - Antarctica	Schizotricha nana	Schizotricha nana Ross Sea - Antarctica	FN424127				Ross Sea - Antarctica		Peña Cantero et al. 2010	Pacific		1	1
538	348	Schizotricha crassa Low Island - Antarctica	Schizotricha crassa	Schizotricha crassa Low Island - Antarctica	FN424125				Low Island - Antarctica		Peña Cantero et al. 2010	Pacific		1	1
539	349	Schizotricha falcata Low Island - Antarctica	Schizotricha falcata	Schizotricha falcata Low Island - Antarctica	FN424126				Low Island - Antarctica		Peña Cantero et al. 2010	Pacific			1
540	350	Schizotricha turqueti Ross Sea - Antarctica	Schizotricha turqueti	Schizotricha turqueti Ross Sea - Antarctica	FN424129				Ross Sea - Antarctica		Peña Cantero et al. 2010	Pacific	1	1	1
541	351	Schizotricha turqueti King George Island, 40 m - Antarctica	Schizotricha unifurcata	Schizotricha unifurcata King George Island, 40 m - Antarctica	MF784520	MHNG-INVE-54083	F. Sinniger	Hand	King George Island, 40 m - Antarctica		Schuchert (EMBL submission)	Atlantic	1
542	352	Schizotricha profunda E Florida, 732-778 m - SE USA (2)	Schizotricha profunda	Schizotricha profunda E Florida, 744-778 m - SE USA	MH213036	NMNH 1473809	JSLII-2009	Submersible	JSLII-09-ATL-3705, 9 Aug 2009	28°46.526'N 79°36.955'W	Moura et al. 2018	Atlantic		1
543	352	Schizotricha profunda E Florida, 732-778 m - SE USA (2)	Schizotricha profunda	Schizotricha profunda E Florida, 732-760 m - SE USA	MH213035	NMNH 1473812	JSLII-2009	Submersible	Cape Canaveral North, Stn. JSLII-2009-Atl-3701 - SE USA	28°47.584'N 79°37.311'W	Moura et al. 2018	Atlantic		1
544	353	Kirchenpaueria pinnata Monterey, 15-13 m - W USA	Kirchenpaueria pinnata - lineage 1	Kirchenpaueria pinnata Monterey, 15-13 m - W USA	MH212787	NMNH 1471905	C.J. Moura	Hand	California, Monterey Bay, San Carlos Beach, side to Monterey Harbor, over laminaria alga, 15-13 m - W USA	36°36.612'N 121°53.555'W	Moura et al. 2018	Pacific	1
545	354	Kirchenpaueria pinnata Monterey Bay, 10 m - W USA	Kirchenpaueria pinnata - lineage 1	Kirchenpaueria pinnata Monterey Bay, 10 m - W USA	MH212786	NMNH 1471908	C.J. Moura	Hand	California, Monterey Bay, kelp forest in front of Hopkins marine station, ca. 10 m - W USA	36°37.182'N 121°54.181'W	Moura et al. 2018	Pacific	1
546	355	Kirchenpaueria pinnata Alvor + Sines, 9-13 m - S & SW Portugal (2)	Kirchenpaueria pinnata (lineage 2) + K. similis	Kirchenpaueria pinnata Alvor, 10 m - S Portugal	MH212774	DBUA 1887.01	C.J. Moura	Hand	Alvor beach, ca. 10 m - S Portugal	37°07.000'N 8°35.000'W	Moura et al. 2018	Atlantic	1
547	355	Kirchenpaueria pinnata Alvor + Sines, 9-13 m - S & SW Portugal (2)	Kirchenpaueria pinnata (lineage 2) + K. similis	Kirchenpaueria pinnata Sines, 9-13 m - SW Portugal	MH212789	DBUA 1887.02	C.J. Moura	Hand	Sines, São Torpes, 9-13 m - SW Portugal	37°54.770'N 8°48.467'W	Moura et al. 2018	Atlantic	1
548	356	Kirchenpaueria pinnata Voador Bank, 289 m - Azores	Kirchenpaueria pinnata (lineage 2) + K. similis	Kirchenpaueria pinnata Voador Bank, 289 m - Azores	MH212791	DOP C6428	R/V Arquipélago	Palangre de fundo	Voador Bank, 289 m - Azores	37°31.560'N 30°45.660'W	Moura et al. 2018	Atlantic		1
549	357	Kirchenpaueria pinnata Meknes carb. prov., 738 m - Gulf of Cadiz	Kirchenpaueria pinnata (lineage 2) + K. similis	Kirchenpaueria pinnata Meknes carb. prov., 738 m - Gulf of Cadiz	MH212785	DBUA 1888.01	R/V Pelagia, 64PE284	ROV	Meknés carbonate province, Stn. 12738-1, 738 m - Gulf of Cadiz	34°59.980'N 7°04.510'W	Moura et al. 2018	Atlantic		1
550	358	Kirchenpaueria pinnata Sagres, 5-25 m - S Portugal	Kirchenpaueria pinnata (lineage 2) + K. similis	Kirchenpaueria pinnata Sagres, 5-25 m - S Portugal	MH212788	DBUA 1887.04	C.J. Moura	Hand	Sagres, pontoon 'Estacao Salva-vidas', 5-25 m - S Portugal	37°00.696'N 8°55.458'W	Moura et al. 2018	Atlantic	1
551	359	Kirchenpaueria pinnata Lagos + Cascais + Plymouth, 1-20 m - W Portugal (3)	Kirchenpaueria pinnata (lineage 2) + K. similis	Kirchenpaueria pinnata Cascais, 5-12 m - W Portugal	MH212778	DBUA 1887.07	C.J. Moura	Hand	Cascais, Boca do Inferno, 5-12 m - W Portugal	38°41.442'N 9°25.866'W	Moura et al. 2018	Atlantic	1
552	359	Kirchenpaueria pinnata Lagos + Cascais + Plymouth, 1-20 m - W Portugal (3)	Kirchenpaueria pinnata (lineage 2) + K. similis	Kirchenpaueria pinnata Lagos, 1-8 m - S Portugal	MH212783	DBUA 1887.08	C.J. Moura	Hand	Lagos, Ponta da Piedade, 1-8 m - S Portugal	37°04.753'N 8°40.088'W	Moura et al. 2018	Atlantic	1
553	359	Kirchenpaueria pinnata Lagos + Cascais + Plymouth, 1-20 m - W Portugal (3)	Kirchenpaueria pinnata (lineage 2) + K. similis	Kirchenpaueria pinnata Plymouth, 5-20 m - UK	AM888326	DBUA947.01	J. Hall-Spencer	Hand	Plymouth, 5-20 m - UK		Moura et al. 2008	Atlantic	1
554	360	Kirchenpaueria pinnata Roscoff - N France	Kirchenpaueria pinnata (lineage 2) + K. similis	Kirchenpaueria pinnata Roscoff - N France	FJ550497	MHNG-INVE-36294			Roscoff - N France		Leclère et al. 2009	Atlantic	1
555	361	Kirchenpaueria similis Roscoff - N France	Kirchenpaueria pinnata (lineage 2) + K. similis	Kirchenpaueria similis Roscoff - N France	DQ855923	INVE36296			Roscoff - N France		Leclère et al. 2007	Atlantic	1
556	362	Kirchenpaueria similis Faial, Horta, 7 m - Azores	Kirchenpaueria pinnata (lineage 2) + K. similis	Kirchenpaueria similis Faial, Horta, 7 m - Azores	MH212796	DOP C9485	C.J. Moura	Hand	Monte da Guia, Faial, 7 m - Azores	38°31.240'N 28°37.207'W	Moura et al. 2018	Atlantic	1
557	363	Kirchenpaueria similis Faial + S. Miguel, 5-21 m - Azores (2)	Kirchenpaueria pinnata (lineage 2) + K. similis	Kirchenpaueria similis S. Miguel, 16-21 m - Azores	MH212804	DBUA 1889.03	C.J. Moura	Hand	Doris wreck, Ponta Delgada, S. Miguel, 16-21 m - Azores	37°44.591'N 25°37.647'W	Moura et al. 2018	Atlantic	1
558	363	Kirchenpaueria similis Faial + S. Miguel, 5-21 m - Azores (2)	Kirchenpaueria pinnata (lineage 2) + K. similis	Kirchenpaueria pinnata Faial, 5-16 m - Azores	MH212780	DBUA 1889.04	C.J. Moura	Hand	Ilhéu Negro, Horta, Faial, 5-16 m - Azores	38°31.205'N 28°37.929'W	Moura et al. 2018	Atlantic	1
559	364	Kirchenpaueria similis Sagres, PtaCaminhos, 18-2 m - S Portugal	Kirchenpaueria pinnata (lineage 2) + K. similis	Kirchenpaueria similis Sagres, PtaCaminhos, 18-2 m - S Portugal	MH212793	DBUA 1887.06	C.J. Moura	Hand	Sagres, Ponta dos Caminhos, 2-18 m - S Portugal	37°01.21°N 8°54.33'W	Moura et al. 2018	Atlantic	1
560	365	Kirchenpaueria pinnata Tavira, 25-10 m - S Portugal	Kirchenpaueria pinnata (lineage 2) + K. similis	Kirchenpaueria pinnata Tavira, 25-10 m - S Portugal	MH212790		Marbis 2013	Hand	Tavira, Stn. M13ALST10B016, 10-25 m - S Portugal	37°04.000'N 7°38.000'W	Moura et al. 2018	Atlantic	1
561	366	Kirchenpaueria pinnata/similis Aljezur + Ericeira, 1-11 m - SW & W Portugal (2)	Kirchenpaueria pinnata (lineage 2) + K. similis	Kirchenpaueria pinnata Ericeira, 4-6 m - W Portugal	MH212779	DBUA 1887.11	C.J. Moura	Hand	Ericeira, Coxos, 4-8 m - W Portugal	39°00.151'N 9°25.672'W	Moura et al. 2018	Atlantic	1
562	366	Kirchenpaueria pinnata/similis Aljezur + Ericeira, 1-11 m - SW & W Portugal (2)	Kirchenpaueria pinnata (lineage 2) + K. similis	Kirchenpaueria similis Aljezur, 1-11 m - SW Portugal	MH212794	DBUA 1887.12	C.J. Moura	Hand	Aljezur, islander, 2-11 m - SW Portugal	37°10.158'N 8°54.226'W	Moura et al. 2018	Atlantic	1
563	367	Kirchenpaueria similis Lagoa + Milfontes + Sines, 1-15 m - SW Portugal (3)	Kirchenpaueria pinnata (lineage 2) + K. similis	Kirchenpaueria similis Sines, 10-15 m - SW Portugal	MH212806	DBUA 1887.03	C.J. Moura	Hand	Sines, outside harbour, 10-15 m - SW Portugal	37°56.323'N 8°53.330'W	Moura et al. 2018	Atlantic	1
564	367	Kirchenpaueria similis Lagoa + Milfontes + Sines, 1-15 m - SW Portugal (3)	Kirchenpaueria pinnata (lineage 2) + K. similis	Kirchenpaueria similis Milfontes, 3-5 m - SW Portugal	MH212799	DBUA 1887.09	C.J. Moura	Hand	Vila Nova de Milfontes, outside fishing port, 3-5 m - SW Portugal	37°44.243'N 8°48.136'W	Moura et al. 2018	Atlantic	1
565	367	Kirchenpaueria similis Lagoa + Milfontes + Sines, 1-15 m - SW Portugal (3)	Kirchenpaueria pinnata (lineage 2) + K. similis	Kirchenpaueria similis Lagoa, 1-8 m - S Portugal	MH212798	DBUA 1887.10	C.J. Moura	Hand	Lagoa, Carvoeiro, 1-8 m - S Portugal	37°05.419'N 8°27.269'W	Moura et al. 2018	Atlantic	1
566	368	Kirchenpaueria pinnata Flores + Sagres, 1-16 m - Azores + S Portugal (2)	Kirchenpaueria pinnata (lineage 2) + K. similis	Kirchenpaueria pinnata Flores, 10-16 m - Azores	MH212782	DBUA 1889.06	C.J. Moura	Hand	Flores Island, 10-16 m - Azores	39°28.531'N 31°08.479'W	Moura et al. 2018	Atlantic	1
567	368	Kirchenpaueria pinnata Flores + Sagres, 1-16 m - Azores + S Portugal (2)	Kirchenpaueria pinnata (lineage 2) + K. similis	Kirchenpaueria similis Sagres, 1-15 m - S Portugal	MH212805	DBUA 1887.05	C.J. Moura	Hand	Sagres, Ilhas do Martinhal, 1-15 m - S Portugal	37°00.897'N 8°55.080'W	Moura et al. 2018	Atlantic	1
568	369	Kirchenpaueria pinnata Berlengas, 25-38 m - W Portugal (2)	Kirchenpaueria pinnata (lineage 2) + K. similis	Kirchenpaueria pinnata Berlengas, 25-35 m - W Portugal	MH212776	DBUA 1891.01	C.J. Moura	Hand	Berlengas, Rinchão, 25-35 m - W Portugal	39°25.437'N 9°29.941'W	Moura et al. 2018	Atlantic	1
569	369	Kirchenpaueria pinnata Berlengas, 25-38 m - W Portugal (2)	Kirchenpaueria pinnata (lineage 2) + K. similis	Kirchenpaueria pinnata Berlengas, 25-38 m - W Portugal	MH212777	DBUA 1891.02	C. J. Moura	Hand	Berlengas, Estelas, Baixa Alagada, 25-38 m - W Portugal	39°25.477'N 9°32.120'W	Moura et al. 2018	Atlantic	1
570	370	Kirchenpaueria pinnata Berlengas, 17-22 m - W Portugal	Kirchenpaueria pinnata (lineage 2) + K. similis	Kirchenpaueria pinnata Berlengas, 17-22 m - W Portugal	MH212775	DBUA 1891.03	C.J. Moura	Hand	Berlengas, Farilhoes, 17-22 m - W Portugal	39°28.494'N 9°32.64'W	Moura et al. 2018	Atlantic	1
571	371	Kirchenpaueria similis Princess Alice Bank + D.J. Castro bank + S. Miguel + Lido, 5-42 m - Azores + Madeira (4)	Kirchenpaueria pinnata (lineage 2) + K. similis	Kirchenpaueria similis Princess Alice Bank, 42-35 m - Azores	MH212800	DOP C9480	Project Baseline expedition ; C.J. Moura	Hand	Princess Alice Bank, 42-35 m - Azores		Moura et al. 2018	Atlantic	1
572	371	Kirchenpaueria similis Princess Alice Bank + D.J. Castro bank + S. Miguel + Lido, 5-42 m - Azores + Madeira (4)	Kirchenpaueria pinnata (lineage 2) + K. similis	Kirchenpaueria similis D.J. Castro Bank, 32-15 m - Azores	MH212795	DOP C9463	Project Baseline expedition ; C.J. Moura	Hand	Dom João de Castro bank, 32-15 m - Azores	38°13.340'N 26°37.825'W	Moura et al. 2018	Atlantic	1
573	371	Kirchenpaueria similis Princess Alice Bank + D.J. Castro bank + S. Miguel + Lido, 5-42 m - Azores + Madeira (4)	Kirchenpaueria pinnata (lineage 2) + K. similis	Kirchenpaueria similis S. Miguel, 5-10 m - Azores	MH212802	DBUA 1889.01	C.J. Moura	Hand	Caloura, S. Miguel, 5-10 m - Azores	37°42.815'N 25°29.705'W	Moura et al. 2018	Atlantic	1
574	371	Kirchenpaueria similis Princess Alice Bank + D.J. Castro bank + S. Miguel + Lido, 5-42 m - Azores + Madeira (4)	Kirchenpaueria pinnata (lineage 2) + K. similis	Kirchenpaueria pinnata Lido, 10-15 m - Madeira	MH212784	DBUA 1890.01	C.J. Moura	Hand	Madeira Island, Lido, Bxa do Carneiro, 10-15 m - Madeira	32°38.127'N 16°55.909'W	Moura et al. 2018	Atlantic	1
575	372	Kirchenpaueria similis Formigas, S. Miguel, Pico, 5-30 m - Azores (3)	Kirchenpaueria pinnata (lineage 2) + K. similis	Kirchenpaueria similis Formigas, 20-6 m - Azores	MH212797	DOP C9458	Project Baseline expedition ; C.J. Moura	Hand	Formigas, 20-6 m - Azores	37°16.201'N 24°46.578'W	Moura et al. 2018	Atlantic	1
576	372	Kirchenpaueria similis Formigas, S. Miguel, Pico, 5-30 m - Azores (3)	Kirchenpaueria pinnata (lineage 2) + K. similis	Kirchenpaueria similis Pico, 30-15 m - Azores	MH212801	DOP C9482	Project Baseline expedition ; C.J. Moura	Hand	Baixa do Sul, Pico, 30-15 m - Azores	38°31.201'N 28°33.110'W	Moura et al. 2018	Atlantic	1
577	372	Kirchenpaueria similis Formigas, S. Miguel, Pico, 5-30 m - Azores (3)	Kirchenpaueria pinnata (lineage 2) + K. similis	Kirchenpaueria similis S. Miguel, 5-18 m - Azores	MH212803	DBUA 1889.02	C.J. Moura	Hand	Santa Iria, N S. Miguel, 5-18 m - Azores	37°50.150'N 25°29.081'W	Moura et al. 2018	Atlantic	1
578	373	Kirchenpaueria pinnata Flores, 3-10 m - Azores	Kirchenpaueria pinnata (lineage 2) + K. similis	Kirchenpaueria pinnata Flores, 3-10 m - Azores	MH212781	DBUA 1889.05	C.J. Moura	Hand	Fajã Grande, Flores, 3-10 m - Azores	39°27.598'N 31°15.791'W	Moura et al. 2018	Atlantic	1
579	374	Pycnotheca mirabilis Wellington - New Zealand	Pycnotheca mirabilis	Pycnotheca mirabilis Wellington - New Zealand	DQ855924	INVE25847			Wellington, Barrett's Reef - New Zealand		Leclère et al. 2007	Pacific
580	375	Pycnotheca mirabilis Wellington - New Zealand	Pycnotheca mirabilis	Pycnotheca mirabilis Wellington - New Zealand	FJ550465	MHNG-INVE-25847			Wellington - New Zealand		Leclère et al. 2009	Pacific
581	376	Kirchenpaueria plumularioides Alaska, 330 m - NW USA	Kirchenpaueria plumularioides	Kirchenpaueria plumularioides Alaska, 330 m - NW USA	MH212792	NMNH 1081744			Off Semisopochnoi island, Alaska, 330 m - N Pacific		Moura et al. 2018	Pacific		1
582	378	Oswaldella shetlandica Low Island - Antarctica	Oswaldella shetlandica	Oswaldella shetlandica Low Island - Antarctica	KT266634	B2006/Low47			Low Island - Antarctica		Maronna et al. 2016	Atlantic
583	379	Oswaldella grandis Livingston Island - Antarctica	Oswaldella grandis	Oswaldella grandis Livingston Island - Antarctica	FN424132				Livingston Island - Antarctica		Peña Cantero et al. 2010	Atlantic
584	380	Oswaldella stepanjantsae Ross Sea - Antarctica	Oswaldella stepanjantsae	Oswaldella stepanjantsae Ross Sea - Antarctica	FN424135				Ross Sea - Antarctica		Peña Cantero et al. 2010	Pacific
585	381	Oswaldella laertesi Ross Sea - Antarctica	Oswaldella laertesi	Oswaldella laertesi Ross Sea - Antarctica	FN424134				Ross Sea - Antarctica		Peña Cantero et al. 2010	Pacific
586	382	Oswaldella incognita Balleny Islands - Antarctica	Oswaldella incognita	Oswaldella incognita Balleny Islands - Antarctica	FN424133				Balleny Islands - Antarctica		Peña Cantero et al. 2010	Pacific
587	383	Kirchenpaueria halecioides Pto da Horta, Faial, 18-5 m - Azores	Kirchenpaueria halecioides - lineage 1	Kirchenpaueria halecioides Pto da Horta, Faial, 18-5 m - Azores	MH212770				Porto da Horta, Faial, 18-5 m - Azores	38°32.015'N 28°37.304'W	Moura et al. 2018	Atlantic	1
588	384	Kirchenpaueria halecioides Mallorca - S Spain	Kirchenpaueria halecioides - lineage 2	Kirchenpaueria halecioides Mallorca - S Spain	AY787895	MHNG-INVE-29766			Cala Murada, Mallorca - S Spain		Cunningham (EMBL submission)	Mediterranean	1
589	385	Kirchenpaueria halecioides Pto da Calheta, 0.5 m - Madeira	Kirchenpaueria halecioides - lineage 2	Kirchenpaueria halecioides Pto da Calheta, 0.5 m - Madeira	MH212769	DBUA 1885.02	C.J. Moura	Hand	Porto da Calheta, 0.5 m - Madeira	32°43.116'N 17°10.357'W	Moura et al. 2018	Atlantic	1
590	386	Kirchenpaueria halecioides Mar da Prata + S. Miguel + Madeira + Olhão + Sines, 0-8 m - Argentina, Azores, Madeira, S & SW Portugal (7)	Kirchenpaueria halecioides - lineage 2	Kirchenpaueria halecioides Mar da Prata, 3 m - Argentina	MH212766	MHNG-INVE-74196	G. Genzano	Hand	Mar da Prata, harbour, 3 m - Argentina	37°59.139'S 57°32.552'W	Moura et al. 2018	Atlantic	1
591	386	Kirchenpaueria halecioides Mar da Prata + S. Miguel + Madeira + Olhão + Sines, 0-8 m - Argentina, Azores, Madeira, S & SW Portugal (7)	Kirchenpaueria halecioides - lineage 2	Kirchenpaueria halecioides Naval Club S. Miguel, 0.5 m - Azores	MH212767	DBUA 1884.01	C.J. Moura	Hand	Ponta Delgada naval club, S. Miguel, 0.5 m - Azores	37°44.46'N 25°39.476'W	Moura et al. 2018	Atlantic	1
592	386	Kirchenpaueria halecioides Mar da Prata + S. Miguel + Madeira + Olhão + Sines, 0-8 m - Argentina, Azores, Madeira, S & SW Portugal (7)	Kirchenpaueria halecioides - lineage 2	Kirchenpaueria halecioides Pto Paul do Mar, 8-4 m - Madeira	MH212771	DBUA 1885.01	C.J. Moura	Hand	Paul do Mar fishing port, 8-4 m - Madeira	32°45.019'N 17°13.551'W	Moura et al. 2018	Atlantic	1
593	386	Kirchenpaueria halecioides Mar da Prata + S. Miguel + Madeira + Olhão + Sines, 0-8 m - Argentina, Azores, Madeira, S & SW Portugal (7)	Kirchenpaueria halecioides - lineage 2	Kirchenpaueria halecioides Calheta, 0-0.5 m - Madeira	MH212761	DBUA 1885.02	C.J. Moura	Hand	Porto da Calheta, 0.5 m - Madeira	32°43.116'N 17°10.357'W	Moura et al. 2018	Atlantic	1
594	386	Kirchenpaueria halecioides Mar da Prata + S. Miguel + Madeira + Olhão + Sines, 0-8 m - Argentina, Azores, Madeira, S & SW Portugal (7)	Kirchenpaueria halecioides - lineage 2	Kirchenpaueria halecioides Olhão naval club, 0.5 m - S Portugal	MH212768	DBUA 1886.01	C.J. Moura	Hand	Olhão naval club, 0.5 m - S Portugal	37°01.385'N 7°50.222'W	Moura et al. 2018	Atlantic	1
595	386	Kirchenpaueria halecioides Mar da Prata + S. Miguel + Madeira + Olhão + Sines, 0-8 m - Argentina, Azores, Madeira, S & SW Portugal (7)	Kirchenpaueria halecioides - lineage 2	Kirchenpaueria halecioides Pto Ribeira Brava, 8-3 m - Madeira	MH212772	DBUA 1885.05	C.J. Moura	Hand	Ribeira Brava, fishing port, 8-3 m - Madeira	32°40.086'N 17°03.781'W	Moura et al. 2018	Atlantic	1
596	386	Kirchenpaueria halecioides Mar da Prata + S. Miguel + Madeira + Olhão + Sines, 0-8 m - Argentina, Azores, Madeira, S & SW Portugal (7)	Kirchenpaueria halecioides - lineage 2	Kirchenpaueria halecioides Sines marina (ship hull), 0.5 m - SW Portugal	MH212773	DBUA 1886.02	C.J. Moura	Hand	Sines marina (ship hull), 0.5 m - SW Portugal	37°57.004'N 8°51.939'W	Moura et al. 2018	Atlantic	1
597	387	Kirchenpaueria halecioides Madalena do Mar, 5-9 m - Madeira	Kirchenpaueria halecioides - lineage 2	Kirchenpaueria halecioides Madalena do Mar, 5-9 m - Madeira	MH212765	DBUA 1885.03	C.J. Moura	Hand	Madalena do Mar, 5-9 m - Madeira	32°42.166'N 17°8.385'W	Moura et al. 2018	Atlantic	1
598	388	Kirchenpaueria halecioides Santa Catarina - Brazil	Kirchenpaueria halecioides - lineage 2	Kirchenpaueria halecioides Santa Catarina - Brazil	KT266623	MZUSP 4259			Praia de Bombas, Santa Catarina - Brazil		Maronna et al. 2016	Atlantic	1
599	389	Kirchenpaueria halecioides Key Biscayne, E Florida, 0.5 m - SE USA	Kirchenpaueria halecioides - lineage 2	Kirchenpaueria halecioides Key Biscayne, E Florida, 0.5 m - SE USA	MH212764		C.J. Moura	Hand	Key Biscayne, pillars under bridge, E Florida, 0.5 m - SE USA	25°43.745'N 80°09.450'W	Moura et al. 2018	Atlantic	1
600	390	Kirchenpaueria halecioides Glovers atoll, 0.5 m - Belize	Kirchenpaueria halecioides - lineage 2	Kirchenpaueria halecioides Glovers atoll, 0.5 m - Belize	MH212762	NMNH 1471956	C.J. Moura	Hand	Glovers atoll, SW Key, 0.5 m - Belize	16°43.164'N 87°51.118'W	Moura et al. 2018	Atlantic	1
601	391	Kirchenpaueria halecioides Glovers atoll, 30-17 m - Belize	Kirchenpaueria halecioides - lineage 2	Kirchenpaueria halecioides Glovers atoll, 30-17 m - Belize	MH212763	NMNH 1471950	C.J. Moura	Hand	Glovers atoll, 30-16 m - Belize	16°44.358'N 87°48.224'W	Moura et al. 2018	Atlantic	1
602	392	Pseudoplumaria marocana Portimão + Sagres, 50-100 m - S Portugal (2)	Pseudoplumaria marocana	Pseudoplumaria marocana Portimão, 59 m - S Portugal	MH213033		J. Boavida	Hand	Portimão, Stn. DR12S25D1T1.13, 59 m - S Portugal	36°58.309'N 8°55.141'W	Moura et al. 2018	Atlantic	1
603	392	Pseudoplumaria marocana Portimão + Sagres, 50-100 m - S Portugal (2)	Pseudoplumaria marocana	Pseudoplumaria marocana Sagres, 50-100 m - S Portugal	MH213034		J. Boavida	Hand	Sagres, Stn. CATAMAR-ByCatch, 50-100 m - S Portugal		Moura et al. 2018	Atlantic	1
604	393	Polyplumaria flabellata Mar da Prata, 96 m - Azores	Polyplumaria flabellata - lineage 1	Polyplumaria flabellata Mar da Prata, 96 m - Azores	MH213016	DOP C7347	R/V Arquipélago	Palangre de fundo	Mar da Prata, 96 m - Azores	37°04.722'N 25°06.564'W	Moura et al. 2018	Atlantic	1
605	394	Polyplumaria flabellata Princesa Alice Bank + Azores Bank + Serreta + Terceira + Mar da Prata, 210-430 m - Azores (5)	Polyplumaria flabellata - lineage 1	Polyplumaria flabellata Princesa Alice Bank, 280 m - Azores	MH213024	DOP C4479	F/V Flor da Horta	Palangre de fundo	Princesa Alice Bank, Stn. TB/56/FDH/2010, 280 m - Azores	37°44.220'N 28°56.160'W	Moura et al. 2018	Atlantic		1
606	394	Polyplumaria flabellata Princesa Alice Bank + Azores Bank + Serreta + Terceira + Mar da Prata, 210-430 m - Azores (5)	Polyplumaria flabellata - lineage 1	Polyplumaria flabellata Serreta volcano, 430 m - Azores	MH213029	DOP C7176	F/V Atalante	Draga de arrasto	Serreta volcano, 430 m - Azores	38°47.640'N 27°28.320'W	Moura et al. 2018	Atlantic		1
607	394	Polyplumaria flabellata Princesa Alice Bank + Azores Bank + Serreta + Terceira + Mar da Prata, 210-430 m - Azores (5)	Polyplumaria flabellata - lineage 1	Polyplumaria flabellata Terceira, 301-345 m - Azores	MH213032	DOP C2208	R/V Arquipélago	Palangre de fundo	Terceira, 301-345 m - Azores	38°38.400'N 27°01.200'W	Moura et al. 2018	Atlantic		1
608	394	Polyplumaria flabellata Princesa Alice Bank + Azores Bank + Serreta + Terceira + Mar da Prata, 210-430 m - Azores (5)	Polyplumaria flabellata - lineage 1	Polyplumaria flabellata Mar da Prata, 210-237 m - Azores	MH213019	DOP C2167			Mar da Prata, 210 m - Azores	37°09.000'N 25°43.800'W	Moura et al. 2018	Atlantic		1
609	394	Polyplumaria flabellata Princesa Alice Bank + Azores Bank + Serreta + Terceira + Mar da Prata, 210-430 m - Azores (5)	Polyplumaria flabellata - lineage 1	Polyplumaria flabellata Azores Bank, 229 m - Azores	MH213002	DOP C4038	F/V Flor da Horta	Palangre de fundo	Azores Bank, 229 m - Azores	37°54.420'N 29°10.140'W	Moura et al. 2018	Atlantic		1
610	395	Polyplumaria flabellata Azores Bank, 219-329 m - Azores	Polyplumaria flabellata - lineage 1	Polyplumaria flabellata Azores Bank, 219-329 m - Azores	MH213001	DOP C2120	Andreia Henriques		Azores Bank, 219-329 m - Azores		Moura et al. 2018	Atlantic		1
611	396	Polyplumaria flabellata Azores Bank, 354 m - Azores	Polyplumaria flabellata - lineage 1	Polyplumaria flabellata Azores Bank, 354 m - Azores	MH213005	DOP C6566	F/V Mestre Bobicha	Palangre de fundo	Azores Bank, 354 m - Azores	38°07.800'N 28°58.980'W	Moura et al. 2018	Atlantic		1
612	397	Polyplumaria flabellata Condor Bank, 442 m - Azores	Polyplumaria flabellata - lineage 1	Polyplumaria flabellata Condor Bank, 442 m - Azores	MH213011	DOP C9057	R/V Gago Coutinho	ROV Luso	Condor Bank, 442 m - Azores	38°31.920'N 28°59.280'W	Moura et al. 2018	Atlantic		1
613	398	Polyplumaria flabellata Mar da Prata, 124 m - Azores	Polyplumaria flabellata - lineage 1	Polyplumaria flabellata Mar da Prata, 124 m - Azores	MH213017	DOP C7323	R/V Arquipélago	Palangre de fundo	Mar da Prata, 124 m - Azores	37°00.192'N 25°01.923'W	Moura et al. 2018	Atlantic			1
614	399	Polyplumaria flabellata Princesa Alice Bank, 182-365 m - Azores	Polyplumaria flabellata - lineage 1	Polyplumaria flabellata Princesa Alice Bank, 182-365 m - Azores	MH213021	DOP C2005	F/V Neuza Mar	Palangre de fundo	Princesa Alice Bank, 182-365 m - Azores	37°54.000'N 29°01.680'W	Moura et al. 2018	Atlantic		1
615	400	Polyplumaria flabellata S. Miguel + Terceira + S. Jorge + Mar da Prata + P. Alice Bank + Condor Bank + Azores Bank, 170-1153 m - Azores (10)	Polyplumaria flabellata - lineage 1	Polyplumaria flabellata Condor Bank, 222-1153 m - Azores	MH213009	DOP C4503	R/V Arquipélago	Palangre de fundo	Condor Bank, 222-1153 m - Azores	38°28.56'W 29°01.020'W	Moura et al. 2018	Atlantic		1
616	400	Polyplumaria flabellata S. Miguel + Terceira + S. Jorge + Mar da Prata + P. Alice Bank + Condor Bank + Azores Bank, 170-1153 m - Azores (10)	Polyplumaria flabellata - lineage 1	Polyplumaria flabellata S. Jorge, 188 m - Azores	MH213026	DOP C2700	R/V Arquipélago ; I. Sampaio	Palangre de fundo	S. Jorge, 188 m - Azores	39°07.200'N 28°00.000'W	Moura et al. 2018	Atlantic			1
617	400	Polyplumaria flabellata S. Miguel + Terceira + S. Jorge + Mar da Prata + P. Alice Bank + Condor Bank + Azores Bank, 170-1153 m - Azores (10)	Polyplumaria flabellata - lineage 1	Polyplumaria flabellata S. Miguel, 259-356 m - Azores	MH213028	DOP C5923	R/V Arquipélago ; M. Girolamo	Covos	Mosteiros, S. Miguel, 259-356 m - Azores	37°53.340'N 25°52.680'W	Moura et al. 2018	Atlantic		1
618	400	Polyplumaria flabellata S. Miguel + Terceira + S. Jorge + Mar da Prata + P. Alice Bank + Condor Bank + Azores Bank, 170-1153 m - Azores (10)	Polyplumaria flabellata - lineage 1	Polyplumaria flabellata Mar da Prata, 174-792 m - Azores	MH213018	DOP C2152	R/V Arquipélago ; C. Dias	Palangre de fundo	Mar da Prata, 174-792 m - Azores	37°36.600'N 25°53.400'W	Moura et al. 2018	Atlantic		1
619	400	Polyplumaria flabellata S. Miguel + Terceira + S. Jorge + Mar da Prata + P. Alice Bank + Condor Bank + Azores Bank, 170-1153 m - Azores (10)	Polyplumaria flabellata - lineage 1	Polyplumaria flabellata Terceira, 199 m - Azores	MH213031	DOP C5327	R/V Arquipélago ; I. Sampaio	Palangre de fundo	Terceira, 199 m - Azores	38°50.280'N 27°10.800'W	Moura et al. 2018	Atlantic		1
620	400	Polyplumaria flabellata S. Miguel + Terceira + S. Jorge + Mar da Prata + P. Alice Bank + Condor Bank + Azores Bank, 170-1153 m - Azores (10)	Polyplumaria flabellata - lineage 1	Polyplumaria flabellata Azores Bank, 554 m - Azores	MH213006	DOP C4836	F/V Mestre Bobicha ; T. Bento	Palangre de fundo	Azores Bank, 554 m - Azores	38°15.840'N 29°25.440'W	Moura et al. 2018	Atlantic		1
621	400	Polyplumaria flabellata S. Miguel + Terceira + S. Jorge + Mar da Prata + P. Alice Bank + Condor Bank + Azores Bank, 170-1153 m - Azores (10)	Polyplumaria flabellata - lineage 1	Polyplumaria flabellata Princess Alice Bank, 201-393 m - Azores	MH213022	DOP C4164	Flor da Horta ; T. Bento	Palangre de fundo	Princess Alice Bank, 201-393 m - Azores	37°55.200'N 29°09.180'W	Moura et al. 2018	Atlantic		1
622	400	Polyplumaria flabellata S. Miguel + Terceira + S. Jorge + Mar da Prata + P. Alice Bank + Condor Bank + Azores Bank, 170-1153 m - Azores (10)	Polyplumaria flabellata - lineage 1	Polyplumaria flabellata Princess Alice Bank, 475 m - Azores	MH213025	DOP C6594	F/V Santo Onofre ; T. Bento	Palangre de fundo	Princess Alice Bank, 475 m - Azores	37°12.240'N 29°26.820'W	Moura et al. 2018	Atlantic		1
623	400	Polyplumaria flabellata S. Miguel + Terceira + S. Jorge + Mar da Prata + P. Alice Bank + Condor Bank + Azores Bank, 170-1153 m - Azores (10)	Polyplumaria flabellata - lineage 1	Polyplumaria flabellata Princess Alice Bank, 254-329 m - Azores	MH213023	DOP C8121		Palangre de fundo	Princess Alice Bank, 254-329 m - Azores	37°53.528'N 29°10.244'W	Moura et al. 2018	Atlantic		1
624	400	Polyplumaria flabellata S. Miguel + Terceira + S. Jorge + Mar da Prata + P. Alice Bank + Condor Bank + Azores Bank, 170-1153 m - Azores (10)	Polyplumaria flabellata - lineage 1	Polyplumaria flabellata S. Miguel, 170-280m - Azores	MH213027	DOP C5928	R/V Arquipélago ; M. Girolamo	Covos	S. Miguel, 170-280m - Azores	37°44.940'N 25°48.780'W	Moura et al. 2018	Atlantic		1
625	401	Polyplumaria flabellata Azores Bank, 329 m - Azores	Polyplumaria flabellata - lineage 1	Polyplumaria flabellata Azores Bank, 329 m - Azores	MH213004	DOP C6969	F/V Flor da Horta	Palangre de fundo	Azores Bank, 329 m - Azores	37°45.120'N 28°59.280'W	Moura et al. 2018	Atlantic		1
626	402	Polyplumaria flabellata Azores Bank, 263-475 m - Azores	Polyplumaria flabellata - lineage 1	Polyplumaria flabellata Azores Bank, 263-475 m - Azores	MH213003	DOP C6658	F/V Manuel Arriaga	Palangre de fundo	Azores Bank, 263-475 m - Azores	38°04.380'N 029°02.460'W	Moura et al. 2018	Atlantic		1
627	403	Polyplumaria flabellata Condor Bank, 222-1153 m - Azores	Polyplumaria flabellata - lineage 1	Polyplumaria flabellata Condor Bank, 222-1153 m - Azores	MH213008	DOP C4508	R/V Arquipélago	Palangre de fundo	Condor Bank, 222-1153 m - Azores	38°28.56'W 29°01.020'W	Moura et al. 2018	Atlantic		1
628	404	Polyplumaria flabellata Condor Bank + Menez Gwen, 357-450 m - Azores (2)	Polyplumaria flabellata - lineage 1	Polyplumaria flabellata Condor Bank, 357-450 m - Azores	MH213010	DOP C3815	F/V Manuel Arriaga	Palangre de fundo	Condor Bank, 357-450 m - Azores	38°18.120'N 30°05.340'W	Moura et al. 2018	Atlantic		1
629	404	Polyplumaria flabellata Condor Bank + Menez Gwen, 357-450 m - Azores (2)	Polyplumaria flabellata - lineage 1	Polyplumaria flabellata Menez Gwen - Azores	MH213015	DOP C9906			Menez Gwen; Stn. "Biobox" - Azores		Moura et al. 2018	Atlantic		1
630	405	Polyplumaria flabellata Flores island, 144 m - Azores	Polyplumaria flabellata - lineage 1	Polyplumaria flabellata Flores island, 144 m - Azores	MH213012	DOP C5990	R/V Arquipélago	Palangre de fundo	Flores island, 144 m - Azores	39°31.481'N 31°17.644'W	Moura et al. 2018	Atlantic			1
631	406	Polyplumaria flabellata Graciosa, 146 m - Azores	Polyplumaria flabellata - lineage 1	Polyplumaria flabellata Graciosa, 146 m - Azores	MH213013	DOP C2675	R/V Arquipélago	Palangre de fundo	Graciosa, 146 m - Azores	39°01.200'N 27°55.200'W	Moura et al. 2018	Atlantic			1
632	407	Polyplumaria flabellata Graciosa, 300-267 m - Azores	Polyplumaria flabellata - lineage 1	Polyplumaria flabellata Graciosa, 300-267 m - Azores	MH213014	DOP C2215	R/V Arquipélago	Palangre de fundo	Graciosa, 300-267 m - Azores	39°01.800'N 28°06.600'W	Moura et al. 2018	Atlantic		1
633	408	Polyplumaria flabellata Terceira, 76 m - Azores	Polyplumaria flabellata - lineage 1	Polyplumaria flabellata Terceira, 76 m - Azores	MH213030	DOP C7460	R/V Arquipélago	Palangre de fundo	Terceira, 76 m - Azores	38°47.371'N 27°25.231'W	Moura et al. 2018	Atlantic	1
634	409	Polyplumaria flabellata Bay of Biscay + Pen Duick escarp. + NE Mercator MV, 119-451 m - N Spain & Gulf of Cadiz (3)	Polyplumaria flabellata - lineage 2	Polyplumaria flabellata Bay of Biscay, 119 m - N Spain	MH213007	MHNG-INVE-63265			Bay of Biscay, 119 m - N Spain	44°18.792'N 4°26.826'W	Moura et al. 2018	Atlantic			1
635	409	Polyplumaria flabellata Bay of Biscay + Pen Duick escarp. + NE Mercator MV, 119-451 m - N Spain & Gulf of Cadiz (3)	Polyplumaria flabellata - lineage 2	Polyplumaria flabellata NE Mercator, 376 m - Gulf of Cadiz	MH213020	DBUA 1906.01	R/V James Cook	ROV	NE Mercator, 376 m - Gulf of Cadiz	35°18.827'N 6°37.058'W	Moura et al. 2018	Atlantic		1
636	409	Polyplumaria flabellata Bay of Biscay + Pen Duick escarp. + NE Mercator MV, 119-451 m - N Spain & Gulf of Cadiz (3)	Polyplumaria flabellata - lineage 2	Polyplumaria flabellata Pen Duick escarpment, 451 m - Gulf of Cadiz	AM888338	DBUA 1907.01	R/V Pelagia	Box-corer	Pen Duick escarpment, 451 m - Gulf of Cadiz	35°16.760'N 6°45.760'W	Moura et al. 2008	Atlantic		1
637	410	Antennella secundaria Bone de Joca, 25-10 m - Príncipe	Antennella secundaria - lineage 1	Antennella secundaria Bone de Joca, 25-10 m - Príncipe	MH212597	DOP C9425	C.J. Moura	Hand	Príncipe, Bone de Joca, 25-10 m - São Tomé and Príncipe	1°30.985'N 7°25.866'E	Moura et al. 2018	Atlantic	1
638	411	Halopteris minuta Devonport - New Zealand (2)	Halopteris minuta	Halopteris minuta Devonport - New Zealand	MF784522	MHNG-INVE-88252			Cheltenham Beach, Devonport - New Zealand	36°49.152'S 174°48.408'E	Schuchert (EMBL submission)	Pacific	1
639	411	Halopteris minuta Devonport - New Zealand (2)	Halopteris minuta	Halopteris minuta Devonport - New Zealand	AY787912	MHNG-INVE-25073			Cheltenham Beach, Devonport - New Zealand		Cunningham (EMBL submission)	Pacific	1
640	412	Halopteris schucherti Punta Huinay - Chile	Halopteris schucherti	Halopteris schucherti Punta Huinay - Chile	KP776814	MHNG-INVE-35930			Punta Huinay, Comao - Chile	42°22.200'S 72°25.800'W	Schuchert (EMBL submission)	Pacific	1
641	413	Halopteris violae Panama City, 7-2 m - S Panama	Halopteris violae	Halopteris violae Panama City, 7-2 m - S Panama	MH212756	STRI CJM67	C.J. Moura	Hand	El Peñon de Chame, off Panama City, 7-2 m - S Panama	8°44.583'N 79°34.614'W	Moura et al. 2018	Pacific	1
642	414	Halopteris diaphana La Cornuda, 20-10 m - Costa Rica	Halopteris diaphana - lineage 1	Halopteris diaphana La Cornuda, 20-10 m - Costa Rica	MH212739	MZUCR 2469	C.J. Moura	Hand	Bahia Junquillal, Bajo La Cornuda, 20-10 m - NW Costa Rica	11°00.720'N 85°45.187'W	Moura et al. 2018	Pacific	1
643	415	Halopteris diaphana Pedasi, 15-5 m - S Panama	Halopteris diaphana - lineage 1	Halopteris diaphana Pedasi, 15-5 m - S Panama	MH212744		C.J. Moura	Hand	Pedasi, Frailes island, near Venao, 30-20 m - S Panama	7°24.097'N 80°10.007'W	Moura et al. 2018	Pacific	1
644	416	Halopteris diaphana Madalena do Mar + Machico, 5-9 m - Madeira (2)	Halopteris diaphana - lineage 2	Halopteris diaphana Madalena do Mar, 5-9 m - Madeira	MH212743	DBUA 1901.03	C.J. Moura	Hand	Madeira Island, Madalena do Mar, 5-9 m - Madeira	32°42.166'N 17°08.385'W	Moura et al. 2018	Atlantic	1
645	416	Halopteris diaphana Madalena do Mar + Machico, 5-9 m - Madeira (2)	Halopteris diaphana - lineage 2	Halopteris diaphana Machico, 6-8 m - Madeira	MH212741	DBUA 1901.04	C.J. Moura	Hand	Machico, 18-24 m - Madeira	32°41.333'N 16°46.248'W	Moura et al. 2018	Atlantic	1
646	417	Halopteris diaphana Garajau, 15-3 m - Madeira	Halopteris diaphana - lineage 2	Halopteris diaphana Garajau, 15-3 m - Madeira	MH212737	DBUA 1901.05	C.J. Moura	Hand	Garajau, 15-3 m - Madeira	32°38.217'N 16°51.242'W	Moura et al. 2018	Atlantic	1
647	418	Halopteris diaphana Ribeira Brava, 3-8 m - Madeira	Halopteris diaphana - lineage 3	Halopteris diaphana Ribeira Brava, 3-8 m - Madeira	MH212745	DBUA 1901.02	C.J. Moura	Hand	Ribeira Brava, fishing port, 3-8 m - Madeira	32°40.086'N 17°03.781'W	Moura et al. 2018	Atlantic	1
648	419	Halopteris tenella Brazil	Halopteris tenella	Halopteris tenella Brazil	DQ855938	AL575			Brazil		Leclère et al. 2007	Atlantic	1
649	420	Halopteris diaphana Benidorm, 8-26 m - S Spain	Halopteris diaphana - lineage 4	Halopteris diaphana Benidorm, 8-26 m - S Spain	MH212729	DBUA 1903.01	C.J. Moura	Hand	Benidorm, La llosa island, 8-26 m - S Spain	38°29.914'N 0°07.746'W	Moura et al. 2018	Mediterranean	1
650	421	Halopteris diaphana Banyuls-sur-Mer - S France	Halopteris diaphana - lineage 4	Halopteris diaphana Banyuls-sur-Mer - S France	MH212728		P. Schuchert	Hand	Banyuls - S France		Moura et al. 2018	Mediterranean	1
651	422	Halopteris diaphana Faial + Lagos + Berlengas, 1-14 m - Azores & S,W Portugal (3)	Halopteris diaphana - lineage 4	Halopteris diaphana Faial, 5 m - Azores	MH212733	DOP C9486	C.J. Moura	Hand	Entre-Montes, Faial, 5 m - Azores	38°31.368'N 28°37.309'W	Moura et al. 2018	Atlantic	1
652	422	Halopteris diaphana Faial + Lagos + Berlengas, 1-14 m - Azores & S,W Portugal (3)	Halopteris diaphana - lineage 4	Halopteris diaphana Lagos, 1-8 m - S Portugal	MH212740	DBUA 1900.01	C.J. Moura	Hand	Lagos, Ponta da Piedade, 1-8 m - S Portugal	37°04.753'N 8°40.088'W	Moura et al. 2018	Atlantic	1
653	422	Halopteris diaphana Faial + Lagos + Berlengas, 1-14 m - Azores & S,W Portugal (3)	Halopteris diaphana - lineage 4	Halopteris diaphana Berlenga, 5-14 m - W Portugal	MH212730	DBUA 1904.01	C.J. Moura	Hand	Berlengas, Berlenga Island, 5-14 m - W Portugal	39°24.540'N 9°30.708'W	Moura et al. 2018	Atlantic	1
654	423	Halopteris diaphana Algarve + Alentejo + Faial + Madeira, 1-37 m - S,SW Portugal & Madeira & Azores (7)	Halopteris diaphana - lineage 4	Halopteris diaphana Sines, 10-15 m - SW Portugal	MH212748	DBUA 1900.02	C.J. Moura	Hand	Sines, outside harbour, 10-15 m - SW Portugal	37°56.323'N 8°53.330'W	Moura et al. 2018	Atlantic	1
655	423	Halopteris diaphana Algarve + Alentejo + Faial + Madeira, 1-37 m - S,SW Portugal & Madeira & Azores (7)	Halopteris diaphana - lineage 4	Halopteris diaphana Carvoeiro, 1-8 m - S Portugal	MH212732	DBUA 1900.04	C.J. Moura	Hand	Lagoa, Carvoeiro, 1-8 m - S Portugal	37°05.419'N 8°27.269'W	Moura et al. 2018	Atlantic	1
656	423	Halopteris diaphana Algarve + Alentejo + Faial + Madeira, 1-37 m - S,SW Portugal & Madeira & Azores (7)	Halopteris diaphana - lineage 4	Halopteris diaphana Sagres, 5-25 m - S Portugal	MH212747	DBUA 1900.05	C.J. Moura	Hand	Sagres, pontoon 'Estacao Salva-vidas', 5-25 m - S Portugal	37°00.696'N 8°55.458'W	Moura et al. 2018	Atlantic	1
657	423	Halopteris diaphana Algarve + Alentejo + Faial + Madeira, 1-37 m - S,SW Portugal & Madeira & Azores (7)	Halopteris diaphana - lineage 4	Halopteris diaphana Faial, 37 m - Azores	MH212734	DOP C9907	C.J. Moura	Hand	Espalamaca, Horta, Faial, 37 m - Azores	38°32.678'N 28°36.065'W	Moura et al. 2018	Atlantic	1
658	423	Halopteris diaphana Algarve + Alentejo + Faial + Madeira, 1-37 m - S,SW Portugal & Madeira & Azores (7)	Halopteris diaphana - lineage 4	Halopteris diaphana Sagres, 2-18 m - S Portugal	MH212746	DBUA 1900.06	C.J. Moura	Hand	Sagres, Ponta dos Caminhos, 2-18 m - S Portugal	37°01.21°N 8°54.33'W	Moura et al. 2018	Atlantic	1
659	423	Halopteris diaphana Algarve + Alentejo + Faial + Madeira, 1-37 m - S,SW Portugal & Madeira & Azores (7)	Halopteris diaphana - lineage 4	Halopteris diaphana Madalena do Mar, 5-8 m - Madeira	MH212742	DBUA 1901.03	C.J. Moura	Hand	Madalena do Mar, 5-9 m - Madeira	32°42.166'N 17°08.385'W	Moura et al. 2018	Atlantic	1
660	423	Halopteris diaphana Algarve + Alentejo + Faial + Madeira, 1-37 m - S,SW Portugal & Madeira & Azores (7)	Halopteris diaphana - lineage 4	Halopteris diaphana Aljezur, 2-11 m - SW Portugal	MH212727	DBUA 1900.07	C.J. Moura	Hand	Aljezur, islander, 2-11 m - SW Portugal	37°10.158'N 8°54.226'W	Moura et al. 2018	Atlantic	1
661	424	Halopteris diaphana Flores + Sines, 10-15 m - Azores & SW Portugal (2)	Halopteris diaphana - lineage 4	Halopteris diaphana Flores, 10-15 m - Azores	MH212736	DBUA 1902.01	C.J. Moura	Hand	Flores island, 10-15 m - Azores	39°28.531'N 31°8.479'W	Moura et al. 2018	Atlantic	1
662	424	Halopteris diaphana Flores + Sines, 10-15 m - Azores & SW Portugal (2)	Halopteris diaphana - lineage 4	Halopteris diaphana Sines, 10-15 m - SW Portugal	MH212749	DBUA 1900.03	C.J. Moura	Hand	Sines, outside harbour, 10-15 m - SW Portugal	37°56.323'N 8°53.330'W	Moura et al. 2018	Atlantic	1
663	425	Halopteris diaphana Mallorca - S Spain	Halopteris diaphana - lineage 4	Halopteris diaphana Mallorca - S Spain	DQ855921	MHNG-INVE-30116			Cala Murada, Mallorca - S Spain		Leclère et al. 2007	Mediterranean	1
664	426	Halopteris diaphana Flores, 10-15 m - Azores	Halopteris diaphana - lineage 4	Halopteris diaphana Flores, 10-15 m - Azores	MH212735	DBUA 1902.01	C.J. Moura	Hand	Flores island, 10-15 m - Azores	39°28.531'N 31°8.479'W	Moura et al. 2018	Atlantic	1
665	427	Halopteris diaphana Horta, Faial, 3-18 m - Azores	Halopteris diaphana - lineage 4	Halopteris diaphana Horta, Faial, 3-18 m - Azores	MH212738	DBUA 1902.03	C.J. Moura	Hand	Faial island, near Horta, Entre Montes, 3-18 m - Azores	38°31.800'N 28°37.662'W	Moura et al. 2018	Atlantic	1
666	428	Halopteris diaphana Berlenga, 5-16 m - W Portugal	Halopteris diaphana - lineage 4	Halopteris diaphana Berlenga, 5-16 m - W Portugal	MH212731	DBUA 1904.02	C.J. Moura	Hand	Berlenga Island, Ilhéu do Soldado, 5-16 m - W Portugal	39°24.981'N 9°30.784'W	Moura et al. 2018	Atlantic	1
667	429	Antennella secundaria Bocas del Toro + Portobelo, 25-10 m - NW & NE Panama (2)	Antennella secundaria - lineage 2	Antennella secundaria Bocas del Toro, 25-10 m - NW Panama	MH212596	STRI CJM75	C.J. Moura	Hand	Bocas del Toro, Isla Platano (Tobobe), 25-10 m - NW Panama	9°08.127'N 81°47.989'W	Moura et al. 2018	Atlantic	1
668	429	Antennella secundaria Bocas del Toro + Portobelo, 25-10 m - NW & NE Panama (2)	Antennella secundaria - lineage 2	Antennella secundaria Portobelo, 24-12 m - NE Panama	MH212616	STRI CJM78	C.J. Moura	Hand	Portobelo, 'Chicken point', 24-12 m - N Panama	9°32.167'N 79°41.276'W	Moura et al. 2018	Atlantic	1
669	430	Halopteris polymorpha Banyuls-sur-Mer - S France	Halopteris polymorpha	Halopteris polymorpha Banyuls-sur-Mer - S France	DQ855922	MHNG-INVE-30117			Anse de Paulilles, Banyuls-sur-Mer - S France		Leclère et al. 2007	Mediterranean	1
670	431	Halopteris alternata Bocas del Toro, 6-8 m - NW Panama	Halopteris alternata - lineage 1	Halopteris alternata Bocas del Toro, 6-8 m - NW Panama	MH212689	STRI CJM60	C.J. Moura	Hand	Bocas del Toro, Isla Pajaros, 6-8 m - NW Panama	9°27.634'N 82°18.146'W	Moura et al. 2018	Atlantic	1
671	432	Halopteris alternata Bocas del Toro, 15-5 m - NW Panama	Halopteris alternata - lineage 1	Halopteris alternata Bocas del Toro, 15-5 m - NW Panama	MH212690	STRI CJM192	C.J. Moura	Hand	Bocas del Toro, Isla Platano, 15-5 m - NW Panama	9°07.766'N 81°48.577'W	Moura et al. 2018	Atlantic	1
672	433	Halopteris alternata Bocas del Toro, 15-9 m - NW Panama	Halopteris alternata - lineage 1	Halopteris alternata Bocas del Toro, 15-9 m - NW Panama	MH212691	STRI CJM62	C.J. Moura	Hand	Bocas del Toro, Cayo Tigre, 15-9 m - NW Panama	9°15.427'N 81°56.532'W	Moura et al. 2018	Atlantic	1
673	434	Halopteris alternata Carrie Bow Cay, 6 m - Belize	Halopteris alternata - lineage 2	Halopteris alternata Carrie Bow Cay, 6 m - Belize	MH212693	NMNH 1471939	C.J. Moura	Hand	Carrie Bow Cay, ca. 6 m - Belize	16°47.384'N 88°04.664'W	Moura et al. 2018	Atlantic	1
674	435	Halopteris alternata Carrie Bow Cay, 40-20 m - Belize	Halopteris alternata - lineage 2	Halopteris alternata Carrie Bow Cay, 40-20 m - Belize	MH212694		C.J. Moura	Hand	near Carrie Bow Cay, Pinacles, 40-20 m - Belize	16°46.773'N 88°04.534'W	Moura et al. 2018	Atlantic	1
675	436	Halopteris alternata Mosteiros + Gale + Três Penedos + Boca de Joca, 12-6 m - Príncipe (5)	Halopteris alternata - lineage 3	Halopteris alternata Mosteiros, 12-6 m - Príncipe	MH212702	DOP C9447	C.J. Moura	Hand	Príncipe, Mosteiros, 12-6 m - São Tomé and Príncipe	1°41.026'N 7°28.318'E	Moura et al. 2018	Atlantic	1
676	436	Halopteris alternata Mosteiros + Gale + Três Penedos + Boca de Joca, 12-6 m - Príncipe (5)	Halopteris alternata - lineage 3	Halopteris alternata Três Penedos, 0-5 m - Príncipe	MH212707	DOP C9440	C.J. Moura	Hand	Príncipe, 'Três Penedos', 0-5 m - São Tomé and Príncipe	1°36.227'N 7°19.614'E	Moura et al. 2018	Atlantic	1
677	436	Halopteris alternata Mosteiros + Gale + Três Penedos + Boca de Joca, 12-6 m - Príncipe (5)	Halopteris alternata - lineage 3	Halopteris alternata Três Penedos, 0-7 m - Príncipe	MH212708	DOP C9427	C.J. Moura	Hand	Príncipe, 'Três Penedos', 0-7 m - São Tomé and Príncipe	1°36.218'N 7°19.617'E	Moura et al. 2018	Atlantic	1
678	436	Halopteris alternata Mosteiros + Gale + Três Penedos + Boca de Joca, 12-6 m - Príncipe (5)	Halopteris alternata - lineage 3	Halopteris alternata Bone de Joca, 25-10 m - Príncipe	MH212692	DOP C9417	C.J. Moura	Hand	Príncipe, Bone de Joca, 25-10 m - São Tomé and Príncipe	1°30.985'N 7°25.866'E	Moura et al. 2018	Atlantic	1
679	436	Halopteris alternata Mosteiros + Gale + Três Penedos + Boca de Joca, 12-6 m - Príncipe (5)	Halopteris alternata - lineage 3	Halopteris alternata Galé, 30-5 m - Príncipe	MH212696	DOP C9449	C.J. Moura	Hand	Galé islet, Príncipe, 30-5 m - São Tomé and Príncipe	1°43.489'N 7°22.850'E	Moura et al. 2018	Atlantic	1
680	437	Halopteris alternata Coiba, 25-7 m - SW Panama	Halopteris alternata - lineage 3	Halopteris alternata Coiba, 25-7 m - SW Panama	MH212695	STRI CJM64	C.J. Moura	Hand	Isla Canales, Coiba, 25-7 m - S Panama	7°41.783'N 81°36.874'W	Moura et al. 2018	Pacific	1
681	438	Halopteris alternata Miami + Glovers atoll, 30-16 m - Belize & SE USA (2)	Halopteris alternata - lineage 4	Halopteris alternata Miami (Florida), 30-24 m - SE USA	MH212701	NMNH 1471926	C.J. Moura	Hand	Orion Wreck, Miami, Florida, 30-24 m - SE USA	25°24.521'N 80°02.860'W	Moura et al. 2018	Atlantic	1
682	438	Halopteris alternata Miami + Glovers atoll, 30-16 m - Belize & SE USA (2)	Halopteris alternata - lineage 4	Halopteris alternata Glovers atoll, 30-16 m - Belize	MH212697	NMNH 1471948	C.J. Moura	Hand	Glovers atoll, 30-16 m - Belize	16°44.358'N 87°48.224'W	Moura et al. 2018	Atlantic	1
683	439	Halopteris sibogae Gili, 4 m - Indonesia	Halopteris sibogae	Halopteris sibogae Gili, 4 m - Indonesia	MH212755		C.J. Moura	Hand	Gili Trawavan, 4 m - Indonesia		Moura et al. 2018	Pacific	1
684	440	Halopteris carinata Farallon + Escudo + Bocas del Toro, 5-28 m - NE & NW Panama (5)	Halopteris carinata	Halopteris carinata Farallon, 15-5 m - NE Panama	MH212718	STRI CJM71	C.J. Moura	Hand	Farallon, off Guaira, 25-15 m - NE Panama	9°38.674'N 79°38.136'W	Moura et al. 2018	Atlantic	1
685	440	Halopteris carinata Farallon + Escudo + Bocas del Toro, 5-28 m - NE & NW Panama (5)	Halopteris carinata	Halopteris carinata Escudo Veraguas, 28-18 m - N Panama	MH212717	STRI CJM76	C.J. Moura	Hand	Isla Escudo Veraguas, 28-18 m - N Panama	9°13.176'N 81°57.506'W	Moura et al. 2018	Atlantic	1
686	440	Halopteris carinata Farallon + Escudo + Bocas del Toro, 5-28 m - NE & NW Panama (5)	Halopteris carinata	Halopteris carinata Bocas del Toro, 26-15 m - NW Panama	MH212713	STRI CJM68	C.J. Moura	Hand	Bocas del Toro, Piedra Tigre, 26-15 m - Panama	9°13.117'N 81°56.776'W	Moura et al. 2018	Atlantic	1
687	440	Halopteris carinata Farallon + Escudo + Bocas del Toro, 5-28 m - NE & NW Panama (5)	Halopteris carinata	Halopteris carinata Bocas del Toro, 6-8 m - NW Panama	MH212710	STRI CJM57	C.J. Moura	Hand	Bocas del Toro, Isla Pajaros, 6-8 m - NW Panama	9°27.634'N 82°18.146'W	Moura et al. 2018	Atlantic	1
688	440	Halopteris carinata Farallon + Escudo + Bocas del Toro, 5-28 m - NE & NW Panama (5)	Halopteris carinata	Halopteris carinata Bocas del Toro, 14-8 m - NW Panama	MH212712	STRI CJM66	C.J. Moura	Hand	Bocas del Toro, Cayo Tigre, 14-8 m - NW Panama	9°12.758'N 81°54.985'W	Moura et al. 2018	Atlantic	1
689	441	Halopteris carinata Bocas del Toro, 12-7 m - Panama	Halopteris carinata	Halopteris carinata Bocas del Toro, 12-7 m - Panama	MH212711	STRI CJM61	C.J. Moura	Hand	Bocas del Toro, Bastimentos, 12-7 m - NW Panama	9°21.418'N 82°11.020'W	Moura et al. 2018	Atlantic	1
690	442	Halopteris carinata Isla Tambor, 27-15 m - NE Panama	Halopteris carinata	Halopteris carinata Isla Tambor, 27-15 m - NE Panama	MH212721	STRI CJM72	C.J. Moura	Hand	Isla Tambor (near Isla Grande), 15-10 m - NE Panama	9°38.768'N 79°33.886'W	Moura et al. 2018	Atlantic	1
691	443	Halopteris carinata Carrie Bow Cay, 25-15 m - Belize	Halopteris carinata	Halopteris carinata Carrie Bow Cay, 25-15 m - Belize	MH212714	NMNH 1471936	C.J. Moura	Hand	Carrie Bow Cay, 25-15 m - Belize	16°48.743'N 88°04.685'W	Moura et al. 2018	Atlantic	1
692	444	Halopteris carinata Carrie Bow Cay, 40-20 m - Belize	Halopteris carinata	Halopteris carinata Carrie Bow Cay, 40-20 m - Belize	MH212716		C.J. Moura	Hand	Carrie Bow Cay, 40-20 m - Belize	16°46.049'N 88°04.448'W	Moura et al. 2018	Atlantic	1
693	445	Halopteris carinata Jupiter (E Florida), 30 m - SE USA	Halopteris carinata	Halopteris carinata Jupiter (E Florida), 30 m - SE USA	MH212722	FAU HBOI 7-XI-95-2-15	K. Borges, K. Janda, H. Seimon	Hand	Jupiter (E Florida), Juno Ledge, 30 m - SE USA	26°52.000'N 80°00.000'W	Moura et al. 2018	Atlantic	1
694	446	Halopteris carinata West Palm Beach + Miami (E Florida), 27-15 m - SE USA (2)	Halopteris carinata	Halopteris carinata West Palm Beach (E Florida), 27 m - SE USA	MH212709	FAU 30-III-88-3-6V	J. Reed, S. Viada	Hand	West Palm Beach (E Florida), reef north of North Inlet, 27 m - SE USA		Moura et al. 2018	Atlantic	1
695	446	Halopteris carinata West Palm Beach + Miami (E Florida), 27-15 m - SE USA (2)	Halopteris carinata	Halopteris carinata Miami (Florida), 15 m - SE USA	MH212723	NMNH 1471923	C.J. Moura	Hand	Biscayne wreck, Miami (Florida), 15 m - SE USA	25°42.158'N 80°05.181'W	Moura et al. 2018	Atlantic	1
696	447	Halopteris carinata Alagoas - Brazil	Halopteris carinata	Halopteris carinata Alagoas - Brazil	KT266619	MZUSP 1681	A.C. Marques	Hand	Praia do Francês, Alagoa - Brazil	9°46.218'S 35°50.370'W	Maronna et al. 2016	Atlantic	1
697	448	Halopteris carinata Honduras	Halopteris carinata	Halopteris carinata Honduras	DQ855919	MHNG-INVE-35473			Honduras		Leclère et al. 2007	Atlantic	1
698	449	Halopteris carinata Glovers atoll + Carrie Bow Cay, 15-30 m - Belize (3)	Halopteris carinata	Halopteris carinata Glovers atoll, 30-17 m - Belize	MH212720	NMNH 1471954	C.J. Moura	Hand	Glovers atoll, SW Key, 30-17 m - Belize	16°42.542'N 87°51.704'W	Moura et al. 2018	Atlantic	1
699	449	Halopteris carinata Glovers atoll + Carrie Bow Cay, 15-30 m - Belize (3)	Halopteris carinata	Halopteris carinata Glovers atoll, 30-17 m - Belize	MH212719	NMNH 1471949	C.J. Moura	Hand	Glovers atoll, 30-17 m - Belize	16°44.358'N 87°48.224'W	Moura et al. 2018	Atlantic	1
700	449	Halopteris carinata Glovers atoll + Carrie Bow Cay, 15-30 m - Belize (3)	Halopteris carinata	Halopteris carinata Carrie Bow Cay, 25-15 m - Belize	MH212715	NMNH 1471933	C.J. Moura	Hand	Carrie Bow Cay, 25-15 m - Belize	16°48.743'N 88°04.685'W	Moura et al. 2018	Atlantic	1
701	450	Halopteris carinata Pinacles, 40-20 m - Belize	Halopteris carinata	Halopteris carinata Pinacles, 40-20 m - Belize	MH212724	NMNH 1471958	C.J. Moura	Hand	Pinacles, 40-20 m - Belize	16°46.773'N 88°04.534'W	Moura et al. 2018	Atlantic	1
702	451	Halopteris liechtensternii Mallorca - S Spain	Halopteris liechtensternii	Halopteris liechtensternii Mallorca - S Spain	AY787888	MHNG-INVE-29751			Cala Murada, Mallorca - S Spain		Cunningham (EMBL submission)	Mediterranean	1
703	452	Halopteris liechtensternii Sagres, 1-15 m - S Portugal	Halopteris liechtensternii	Halopteris liechtensternii Sagres, 1-15 m - S Portugal	MH212754		C.J. Moura	Hand	Sagres, Ilhas do Martinhal, 1-15 m - S Portugal	37°00.897'N 8°55.080'W	Moura et al. 2018	Atlantic	1
704	453	Halopteris alternata Glovers atoll + S. Tomé + Ilhabela, 3-30 m - Belize, São Tomé and Príncipe & Brazil (3)	Halopteris alternata - lineage 5	Halopteris alternata S. Tomé, 3 m - S. Tomé and Príncipe	MH212704	DOP C9438	C.J. Moura	Hand	Ilhéu das Cabras, 3 m - S. Tomé	0°24.572'N 6°42.906'E	Moura et al. 2018	Atlantic	1
705	453	Halopteris alternata Glovers atoll + S. Tomé + Ilhabela, 3-30 m - Belize, São Tomé and Príncipe & Brazil (3)	Halopteris alternata - lineage 5	Halopteris alternata Ilhabela - Brazil	DQ855939				Ilhabela, Parcel da Praia Grande - Brazil		Leclère et al. 2007	Atlantic	1
706	453	Halopteris alternata Glovers atoll + S. Tomé + Ilhabela, 3-30 m - Belize, São Tomé and Príncipe & Brazil (3)	Halopteris alternata - lineage 5	Halopteris alternata Glovers atoll, 30-17 m - Belize	MH212698	NMNH 1471952	C.J. Moura	Hand	Glovers atoll, SW Key, 30-17 m - Belize	16°42.542'N 87°51.704'W	Moura et al. 2018	Atlantic	1
707	454	Halopteris alternata Alagoas - Brazil	Halopteris alternata - lineage 5	Halopteris alternata Alagoas - Brazil	KT266620	MZUSP 1662	A.C. Marques		Praia do Niquim, Barra do S. Miguel, Alagoas - Brazil	9°49.998'N 35°53.082'W	Maronna et al. 2016	Atlantic	1
708	455	Halopteris alternata S. Tomé, Selvagens, Lido, Portobelo, Isla del Coco, 6-24 m - S. Tomé & Selvagens & Madeira & NE Panama & W Costa Rica (5)	Halopteris alternata - lineage 5	Halopteris alternata S. Tomé, 16-6 m - S. Tomé and Príncipe	MH212705	DOP C9439	C.J. Moura	Hand	Lagoa Azul, São Tomé, 16-6 m - São Tomé and Príncipe	0°24.413'N 6°36.469'E	Moura et al. 2018	Atlantic	1
709	455	Halopteris alternata S. Tomé, Selvagens, Lido, Portobelo, Isla del Coco, 6-24 m - S. Tomé & Selvagens & Madeira & NE Panama & W Costa Rica (5)	Halopteris alternata - lineage 5	Halopteris alternata Isla del Coco - W Costa Rica	MH212699	MZUCR 1973	R. Vargas		Silverado, Isla del Coco, Puntarenas - Costa Rica		Moura et al. 2018	Pacific	1
710	455	Halopteris alternata S. Tomé, Selvagens, Lido, Portobelo, Isla del Coco, 6-24 m - S. Tomé & Selvagens & Madeira & NE Panama & W Costa Rica (5)	Halopteris alternata - lineage 5	Halopteris alternata Selvagem Pequena, 15 m - Selvagens	MH212706	MNHNC M@rbis277	EMEPC/M@rBis/SELVAGENS2010	Hand	Selvagem Pequena, Stn. S10P4ST25K312, 15 m - Selvagens	30°01.657'N 16°01.706'W	Moura et al. 2018	Atlantic	1
711	455	Halopteris alternata S. Tomé, Selvagens, Lido, Portobelo, Isla del Coco, 6-24 m - S. Tomé & Selvagens & Madeira & NE Panama & W Costa Rica (5)	Halopteris alternata - lineage 5	Halopteris alternata Lido, 10-15 m - Madeira	MH212700	DBUA 1916.01	C.J. Moura	Hand	Madeira Island, Lido, Bxa do Carneiro, 10-15 m - Madeira	32°38.127'N 16°55.909'W	Moura et al. 2018	Atlantic	1
712	455	Halopteris alternata S. Tomé, Selvagens, Lido, Portobelo, Isla del Coco, 6-24 m - S. Tomé & Selvagens & Madeira & NE Panama & W Costa Rica (5)	Halopteris alternata - lineage 5	Halopteris alternata Portobelo, 24-12 m - NE Panama	MH212703		C.J. Moura	Hand	Portobelo, 'Chicken point', 24-12 m - N Panama	9°32.167'N 79°41.276'W	Moura et al. 2018	Atlantic	1
713	456	Antennella kiwiana Devonport - New Zealand	Antennella kiwiana	Antennella kiwiana Devonport - New Zealand	DQ855918	MHNG-INVE-33623			Hauraki Gulf, Devonport, Narrow Neck Beach - New Zealand		Leclère et al. 2007	Pacific	1
714	457	Antennella siliquosa Roscoff + Berlengas, 17-75 m - N France & W Portugal (2)	Antennella siliquosa - lineage 1	Antennella siliquosa Roscoff, 70-75 m - N France	MF784523	MHNG-INVE-79490		Dredge	off Roscoff, Trou aux singes, 70-75 m - N France	48°47.830'N 3°58.090'W	Schuchert (EMBL submission)	Atlantic	1
715	457	Antennella siliquosa Roscoff + Berlengas, 17-75 m - N France & W Portugal (2)	Antennella siliquosa - lineage 1	Antennella secundaria Berlengas, 17-22 m - W Portugal	MH212592		C.J. Moura	Hand	Berlengas, Farilhoes, 17-22 m - W Portugal	39°28.494'N 9°32.64'W	Moura et al. 2018	Atlantic	1
716	458	Antennella sp. Isla Tambor, 27-15 m - NE Panama	Antennella sp.	Antennella sp. Isla Tambor, 27-15 m - NE Panama	MH212635	STRI CJM74	C.J. Moura	Hand	Isla Tambor (near Isla Grande), 27-15 m - N Caribe	9°38.768'N 79°33.886'W	Moura et al. 2018	Atlantic	1
717	459	Antennella ansini S. Miguel, 5-23 m - Azores (2)	Antennella ansini	Antennella ansini S. Miguel, 5-13 m - Azores	MH212553	DBUA 1917.01	C.J. Moura	Hand	São Miguel Island, Feteiras do Sul, 5-13 m - Azores	37°42.836'N 25°29.756'W	Moura et al. 2018	Atlantic	1
718	459	Antennella ansini S. Miguel, 5-23 m - Azores (2)	Antennella ansini	Antennella ansini S. Miguel, 18-23 m - Azores	MH212554	DBUA 1917.02	C.J. Moura	Hand	São Miguel Island, Mosteiros, 18-23 m - Azores	37°53.372'N 25°50.132'W	Moura et al. 2018	Atlantic	1
719	460	Antennella ansini Mallorca - S Spain	Antennella ansini	Antennella ansini Mallorca - S Spain	AY787890	MHNG-INVE-29755			Cala Murada, Mallorca - S Spain		Cunningham (EMBL submission)	Mediterranean	1
720	461	Monostaechas sp. San Juan del Sur, 15 m - Nicaragua	Monostaechas sp.	Monostaechas sp. San Juan del Sur, 15 m - Nicaragua	MH212896	DOP C9912	C.J. Moura	Hand	San Juan del Sur, Russian wreck, 15 m - Nicaragua	11°11.134'N 85°49.721'W	Moura et al. 2018	Pacific	1
721	462	Monostaechas quadridens La Cornuda, 20-10 m - NW Costa Rica	Monostaechas quadridens - lineage 1	Monostaechas quadridens La Cornuda, 20-10 m - NW Costa Rica	MH212884		C.J. Moura	Hand	Bahia Junquillal, Bajo La Cornuda, 20-10 m - NW Costa Rica	11°00.720'N 85°45.187'W	Moura et al. 2018	Pacific	1
722	463	Monostaechas quadridens Santa Catarina - Brazil	Monostaechas quadridens - lineage 2	Monostaechas quadridens Santa Catarina - Brazil	KT266627	MZUSP 4632	E. Ale		Ilhas Moleques do Sul, Florianopolis, Santa Catarina - Brazil	27°13.680'S 48°25.980'W	Maronna et al. 2016	Atlantic	1
723	464	Monostaechas quadridens Isla Uvita, 16-13 m - Costa Rica	Monostaechas quadridens - lineage 3	Monostaechas quadridens Isla Uvita, 16-13 m - Costa Rica	MH212887	MZUCR 2464	C.J. Moura	Hand	Isla Uvita (north), 13-16 m - SE Costa Rica	9°59.767'N 83°00.787'W	Moura et al. 2018	Atlantic	1
724	465	Monostaechas quadridens Glovers atoll, 30-17 m - Belize	Monostaechas quadridens - lineage 3	Monostaechas quadridens Glovers atoll, 30-17 m - Belize	MH212886	NMNH 1471946	C.J. Moura	Hand	Glovers atoll, 30-16 m - Belize	16°44.358'N 87°48.224'W	Moura et al. 2018	Atlantic	1
725	466	Monostaechas quadridens Isla Uvita, 16-24 m - Costa Rica	Monostaechas quadridens - lineage 4	Monostaechas quadridens Isla Uvita, 16-24 m - Costa Rica	MH212888	MZUCR 2467	C.J. Moura	Hand	Isla Uvita (east), 16-24 m - E Costa Rica	9°59.765'N 83°00.488'W	Moura et al. 2018	Atlantic	1
726	467	Monostaechas quadridens Lido, 10-15 m - Madeira	Monostaechas quadridens - lineage 5	Monostaechas quadridens Lido, 10-15 m - Madeira	MH212889	DBUA 1918.03	C.J. Moura	Hand	Madeira Island, Lido, Bxa do Carneiro, 10-15 m - Madeira	32°38.127'N 16°55.909'W	Moura et al. 2018	Atlantic	1
727	468	Monostaechas quadridens Funchal naval club, 13-3 m - Madeira	Monostaechas quadridens - lineage 5	Monostaechas quadridens Funchal naval club, 13-3 m - Madeira	MH212885	DBUA 1918.02	C.J. Moura	Hand	Lido, Funchal naval club, 3-13 m - Madeira	32°38.046'N 16°56.351'W	Moura et al. 2018	Atlantic	1
728	469	Monostaechas quadridens Madalena do Mar, 5-9 m - Madeira	Monostaechas quadridens - lineage 5	Monostaechas quadridens Madalena do Mar, 5-9 m - Madeira	MH212890	DBUA 1918.01	C.J. Moura	Hand	Madeira Island, Madalena do Mar, 5-9 m - Madeira	32°42.166'N 17°08.385'W	Moura et al. 2018	Atlantic	1
729	470	Antennella confusa Condor bank, 222 m - Azores	Antennella confusa	Antennella confusa Condor bank, 222 m - Azores	MH212569	DOP C4499	R/V Arquipélago	Palangre de fundo	Condor bank, 222 m - Azores	38°31.200'N 28°59.520'W	Moura et al. 2018	Atlantic		1
730	471	Antennella confusa Cavala Bank + Gigante Bank, 430-530 m - Azores (2)	Antennella confusa	Antennella confusa Cavala Bank, 530 m - Azores	MH212562	DOP C8059	F/V Mestre Bobicha ; T. Bento	Palangre de fundo	Cavala bank, 530 m - Azores	38°19.636'N 30°41.841'W	Moura et al. 2018	Atlantic		1
731	471	Antennella confusa Cavala Bank + Gigante Bank, 430-530 m - Azores (2)	Antennella confusa	Antennella confusa Gigante Bank, 430 m - Azores	MH212578	DOP C8042	F/V Mestre Bobicha ; T. Bento	Palangre de fundo	Gigante Bank, 430 m - Azores	39°00.230'N 29°53.729'W	Moura et al. 2018	Atlantic		1
732	472	Antennella confusa Gigante Bank + P. Alice Bank + Cavala Bank, 280-417 m - Azores (3)	Antennella confusa	Antennella confusa Gigante Bank, 280 m - Azores	MH212577	DOP C5565	F/V Manuel Arriaga ; T. Bento	Palangre de fundo	Gigante Bank, 280 m - Azores	38°59.340'N 29°54.060'W	Moura et al. 2018	Atlantic		1
733	472	Antennella confusa Gigante Bank + P. Alice Bank + Cavala Bank, 280-417 m - Azores (3)	Antennella confusa	Antennella confusa Princess Alice Bank, 417 m - Azores	MH212580	DOP C5588	F/V Santo Onofre ; T. Bento	Palangre de fundo	Princess Alice Bank, 417 m - Azores	37°57.180'N 29°35.040'W	Moura et al. 2018	Atlantic		1
734	472	Antennella confusa Gigante Bank + P. Alice Bank + Cavala Bank, 280-417 m - Azores (3)	Antennella confusa	Antennella confusa Cavala Bank, 386 m - Azores	MH212561	DOP C8087	F/V Mestre Bobicha ; T. Bento	Palangre de fundo	Cavala Bank, 386 m - Azores	38°18.157'N 30°38.884'W	Moura et al. 2018	Atlantic		1
735	473	Antennella confusa Azores Bank, 293 m - Azores	Antennella confusa	Antennella confusa Azores Bank, 293 m - Azores	MH212559	DOP C5486	F/V Mistério Azul ; R. Rosa	Palangre de fundo	Azores Bank, 293 m - Azores	38°13.980'N 29°01.020'W	Moura et al. 2018	Atlantic		1
736	474	Antennella confusa São Jorge, 1102-1137 m - Azores	Antennella confusa	Antennella confusa São Jorge, 1102-1137 m - Azores	MH212583	DOP C2252	R/V Arquipélago ; D. Catarino	Palangre de fundo	São Jorge, 1102-1137 m - Azores	38°40.200'N 28°16.200'W	Moura et al. 2018	Atlantic		1
737	475	Antennella confusa Corvo, 735-727 m - Azores	Antennella confusa	Antennella confusa Corvo, 735-727 m - Azores	MH212573	DOP C2352	R/V Arquipélago ; I. Sampaio	Palangre de fundo	Corvo, 735-727 m - Azores	39°38.400'N 31°07.800'W	Moura et al. 2018	Atlantic		1
738	476	Antennella confusa São Jorge, 1061-1100 m - Azores (2)	Antennella confusa	Antennella confusa São Jorge, 1061-1100 m - Azores	MH212581	DOP C2293	R/V Arquipélago ; I. Sampaio	Palangre de fundo	São Jorge, 1061-1100 m - Azores	38°39.600'N 28°15.600'W	Moura et al. 2018	Atlantic		1
739	476	Antennella confusa São Jorge, 1061-1100 m - Azores (2)	Antennella confusa	Antennella confusa São Jorge, 1062-1100 m - Azores	MH212582	DOP C3074	R/V Arquipélago	Palangre de fundo	São Jorge, 1062-1100 m - Azores	38°39.600'N 28°15.600'W	Moura et al. 2018	Atlantic		1
740	477	Antennella confusa Formigas + Mar da Prata, 60-124 m - Azores (2)	Antennella confusa	Antennella confusa Formigas, 60 m - Azores	MH212575	DOP C9468	Project Baseline expedition ; T. Kincaid	Hand	Formigas, 60 m - Azores	37°16.550'N 24°47.018'W	Moura et al. 2018	Atlantic	1
741	477	Antennella confusa Formigas + Mar da Prata, 60-124 m - Azores (2)	Antennella confusa	Antennella confusa Mar da Prata, 124 m - Azores	MH212579	DOP C7323	R/V Arquipélago	Palangre de fundo	Mar da Prata, 124 m - Azores	37°00.192'N 25°01.923'W	Moura et al. 2018	Atlantic			1
742	478	Antennella confusa Azores Bank, 229 m - Azores	Antennella confusa	Antennella confusa Azores Bank, 229 m - Azores	MH212557	DOP C4307	F/V Manuel Arriaga ; T. Bento	Palangre de fundo	Azores Bank, 229 m - Azores	38°06.540'N 29°10.560'W	Moura et al. 2018	Atlantic		1
743	479	Antennella confusa Azores Bank, 183 m - Azores	Antennella confusa	Antennella confusa Azores Bank, 183 m - Azores	MH212556	DOP C1981	F/V Manuel Arriaga ; I. Sampaio	Palangre de fundo	Azores Bank, 183 m - Azores	38°12.300'N 28°58.140'W	Moura et al. 2018	Atlantic			1
744	480	Antennella confusa Condor, Cavala, Azores and Gigante Banks + Faial Channel + Terceira, 129-1175 m - Azores (14)	Antennella confusa	Antennella confusa Condor Bank, 210-1175 m - Azores	MH212567	DOP C3566	R/V Arquipélago ; D. Catarino	Palangre de fundo	Condor Bank, 210-1175 m - Azores	38°34.200'N 28°57.540'W	Moura et al. 2018	Atlantic		1
745	480	Antennella confusa Condor, Cavala, Azores and Gigante Banks + Faial Channel + Terceira, 129-1175 m - Azores (14)	Antennella confusa	Antennella confusa Faial Channel, 150 m - Azores	MH212574	DBUA 1914.01	LULA ; A. Rogers ; K. Kemp	ROV	Faial Channel, 150 m - Azores		Moura et al. 2018	Atlantic			1
746	480	Antennella confusa Condor, Cavala, Azores and Gigante Banks + Faial Channel + Terceira, 129-1175 m - Azores (14)	Antennella confusa	Antennella confusa Condor Bank, 176 m - Azores	MH212563	DOP C8611	R/V Arquipélago ; V. Matos	Palangre de fundo	Condor Bank, 176 m - Azores	38°32.437'N 29°03.244'W	Moura et al. 2018	Atlantic			1
747	480	Antennella confusa Condor, Cavala, Azores and Gigante Banks + Faial Channel + Terceira, 129-1175 m - Azores (14)	Antennella confusa	Antennella confusa Condor Bank, 231-1114 m - Azores	MH212572	DOP C4542	R/V Arquipélago ; D. Catarino	Palangre de fundo	Condor Bank, 231 m - Azores	38°34.620'N 29°01.080'W	Moura et al. 2018	Atlantic		1
748	480	Antennella confusa Condor, Cavala, Azores and Gigante Banks + Faial Channel + Terceira, 129-1175 m - Azores (14)	Antennella confusa	Antennella confusa Condor Bank, 222 m - Azores	MH212568	DOP C4508	R/V Arquipélago ; D. Catarino	Palangre de fundo	Condor Bank, 222 m - Azores	38°28.560'N 29°01.020'W	Moura et al. 2018	Atlantic		1
749	480	Antennella confusa Condor, Cavala, Azores and Gigante Banks + Faial Channel + Terceira, 129-1175 m - Azores (14)	Antennella confusa	Antennella confusa Condor Bank, 193 m - Azores	MH212566	DOP C8554	R/V Arquipélago ; V. Matos	Palangre de fundo	Condor Bank, 193 m - Azores	38°32.504'N 29°03.170'W	Moura et al. 2018	Atlantic			1
750	480	Antennella confusa Condor, Cavala, Azores and Gigante Banks + Faial Channel + Terceira, 129-1175 m - Azores (14)	Antennella confusa	Antennella confusa Condor Bank, 181 m - Azores	MH212565	DOP C8583	R/V Arquipélago ; V. Matos	Palangre de fundo	Condor Bank, 181 m - Azores	38°32.448'N 29°03.233'W	Moura et al. 2018	Atlantic		1
751	480	Antennella confusa Condor, Cavala, Azores and Gigante Banks + Faial Channel + Terceira, 129-1175 m - Azores (14)	Antennella confusa	Antennella confusa Condor Bank, 229 m - Azores	MH212570	DOP C4522	R/V Arquipélago ; D. Catarino	Palangre de fundo	Condor Bank, 229 m - Azores	38°34.620'N 29°01.080'W	Moura et al. 2018	Atlantic		1
752	480	Antennella confusa Condor, Cavala, Azores and Gigante Banks + Faial Channel + Terceira, 129-1175 m - Azores (14)	Antennella confusa	Antennella confusa Azores Bank, 251 m - Azores	MH212558	DOP C8154	F/V Manuel Arriaga ; T. Bento	Palangre de fundo	Azores Bank, 261-731 m - Azores	38°07.435'N 29°08.236'W	Moura et al. 2018	Atlantic		1
753	480	Antennella confusa Condor, Cavala, Azores and Gigante Banks + Faial Channel + Terceira, 129-1175 m - Azores (14)	Antennella confusa	Antennella confusa Cavala bank, 289 m - Azores	MH212560	DOP C8084	F/V Mestre Bobicha ; T. Bento	Palangre de fundo	Cavala bank, 289 m - Azores	38°18.156'N 30°43.578'W	Moura et al. 2018	Atlantic		1
754	480	Antennella confusa Condor, Cavala, Azores and Gigante Banks + Faial Channel + Terceira, 129-1175 m - Azores (14)	Antennella confusa	Antennella confusa Unknown Locality - Azores	MH212585	DOP C6643	R/V Águas Vivas	ROV	Unknown Locality - Azores		Moura et al. 2018	Atlantic			1
755	480	Antennella confusa Condor, Cavala, Azores and Gigante Banks + Faial Channel + Terceira, 129-1175 m - Azores (14)	Antennella confusa	Antennella confusa Gigante Bank, 208-324 m - Azores	MH212576	DOP C4628	F/V Manuel Arriaga ; T. Bento	Palangre de fundo	Gigante Bank, 208-324 m - Azores	38°43.440'N 30°01.380'W	Moura et al. 2018	Atlantic		1
756	480	Antennella confusa Condor, Cavala, Azores and Gigante Banks + Faial Channel + Terceira, 129-1175 m - Azores (14)	Antennella confusa	Antennella confusa Condor Bank, 230 m - Azores	MH212571	DOP C4552	R/V Arquipélago ; D. Catarino	Palangre de fundo	Condor Bank, 230 m - Azores	38°34.620'N 29°01.080'W	Moura et al. 2018	Atlantic		1
757	480	Antennella confusa Condor, Cavala, Azores and Gigante Banks + Faial Channel + Terceira, 129-1175 m - Azores (14)	Antennella confusa	Antennella confusa Terceira, 129 m - Azores	MH212584	DOP C7481	R/V Arquipélago ; V. Matos	Palangre de fundo	Terceira, 129 m - Azores	38°48.213'N 27°27.841'W	Moura et al. 2018	Atlantic			1
758	481	Antennella confusa Condor Bank, 177 m - Azores	Antennella confusa	Antennella confusa Condor Bank, 177 m - Azores	MH212564	DOP C8597	R/V Arquipélago ; V. Matos	Palangre de fundo	Condor Bank, 177 m - Azores	38°32.437'N 29°03.244'W	Moura et al. 2018	Atlantic			1
759	482	Antennella secundaria D. J. Castro Bank + Terceira, 4-32 m - Azores (3)	Antennella secundaria - lineage 3	Antennella secundaria D. J. Castro Bank, 21 m - Azores	MH212604	DOP C9452	Project Baseline expedition ; C.J. Moura	Hand	D. J. Castro Bank, 21 m - Azores	38°13.340'N 26°37.825'W	Moura et al. 2018	Atlantic	1
760	482	Antennella secundaria D. J. Castro Bank + Terceira, 4-32 m - Azores (3)	Antennella secundaria - lineage 3	Antennella secundaria D. J. Castro bank, 32-15 m - Azores	MH212605	DOP C9464	Project Baseline expedition ; C.J. Moura	Hand	Dom João de Castro bank, 32-15 m - Azores	38°13.340'N 26°37.825'W	Moura et al. 2018	Atlantic	1
761	482	Antennella secundaria D. J. Castro Bank + Terceira, 4-32 m - Azores (3)	Antennella secundaria - lineage 3	Antennella secundaria Terceira, 4-10 m - Azores	MH212622	DBUA 1910.01	C.J. Moura	Hand	Hotel Caracol, Terceira island, 4-10 m - Azores	37°44.590'N 25°37.647°W	Moura et al. 2018	Atlantic	1
762	483	Antennella secundaria Graciosa + Formigas, 6-20 m - Azores (2)	Antennella secundaria - lineage 3	Antennella secundaria Graciosa, 15-7 m - Azores	MH212609	DOP C9467	C.J. Moura	Hand	Graciosa, 15-7 m - Azores	39°00.608'N 27°57.261'W	Moura et al. 2018	Atlantic	1
763	483	Antennella secundaria Graciosa + Formigas, 6-20 m - Azores (2)	Antennella secundaria - lineage 3	Antennella secundaria Formigas, 20-6 m - Azores	MH212607	DOP C9455	Project Baseline expedition ; C.J. Moura	Hand	Formigas, 20-6 m - Azores	37°16.201'N 24°46.578'W	Moura et al. 2018	Atlantic	1
764	484	Antennella secundaria Algarve + Alentejo, 1-20 m - S & SW Portugal (5)	Antennella secundaria - lineage 3	Antennella secundaria Pto Covo, 12-20 m - SW Portugal	MH212617	DBUA 1912.03	C.J. Moura	Hand	Porto Covo, 12-20 m - SW Portugal	37°51.192'N 8°48.211'W	Moura et al. 2018	Atlantic	1
765	484	Antennella secundaria Algarve + Alentejo, 1-20 m - S & SW Portugal (5)	Antennella secundaria - lineage 3	Antennella secundaria Lagos, 1-8 m - S Portugal	MH212612	DBUA 1912.04	C.J. Moura	Hand	Lagos, Ponta da Piedade, 1-8 m - S Portugal	37°04.753'N 8°40.088'W	Moura et al. 2018	Atlantic	1
766	484	Antennella secundaria Algarve + Alentejo, 1-20 m - S & SW Portugal (5)	Antennella secundaria - lineage 3	Antennella secundaria Sagres, 1-15 m - S Portugal	MH212619	DBUA 1912.05	C.J. Moura	Hand	Sagres, Ilhas do Martinhal, 1-15 m - S Portugal	37°00.897'N 8°55.080'W	Moura et al. 2018	Atlantic	1
767	484	Antennella secundaria Algarve + Alentejo, 1-20 m - S & SW Portugal (5)	Antennella secundaria - lineage 3	Antennella secundaria Aljezur, 8-11 m - SW Portugal	MH212587	DBUA 1912.06	C.J. Moura	Hand	Aljezur, islander, 2-11 m - SW Portugal	37°10.158'N 8°54.226'W	Moura et al. 2018	Atlantic	1
768	484	Antennella secundaria Algarve + Alentejo, 1-20 m - S & SW Portugal (5)	Antennella secundaria - lineage 3	Antennella secundaria Alvor, ca. 10 m - S Portugal	MH212588	DBUA 1912.07	C.J. Moura	Hand	Alvor beach, ca. 10 m - S Portugal	37°07.000'N 8°35.000'W	Moura et al. 2018	Atlantic	1
769	485	Antennella secundaria Sagres, 5-25 m - S Portugal	Antennella secundaria - lineage 3	Antennella secundaria Sagres, 5-25 m - S Portugal	MH212620	DBUA 1912.02	C.J. Moura	Hand	Sagres, pontoon 'Estacao Salva-vidas', 5-25 m - S Portugal	37°00.696'N 8°55.458'W	Moura et al. 2018	Atlantic	1
770	486	Antennella secundaria Berlengas + Sagres, 3-38 m - W&S Portugal (6)	Antennella secundaria - lineage 3	Antennella secundaria Berlengas, 15-26 m - W Portugal	MH212591	DBUA 1911.01	C.J. Moura	Hand	Berlengas, Estelas, 15-26 m - W Portugal	39°25.225'N 9°32.084'W	Moura et al. 2018	Atlantic	1
771	486	Antennella secundaria Berlengas + Sagres, 3-38 m - W&S Portugal (6)	Antennella secundaria - lineage 3	Antennella secundaria Berlengas, 35-25 m - W Portugal	MH212594	DBUA 1911.02	C.J. Moura	Hand	Berlengas, Rinchão, 25-35 m - W Portugal	39°25.437'N 9°29.941'W	Moura et al. 2018	Atlantic	1
772	486	Antennella secundaria Berlengas + Sagres, 3-38 m - W&S Portugal (6)	Antennella secundaria - lineage 3	Antennella secundaria Sagres, 15-20 m - S Portugal	MH212621	DBUA 1912.01	C.J. Moura	Hand	Sagres, Ilhas do Martinhal, 15-20 m - S Portugal	37°00.897'N 8°55.080'W	Moura et al. 2018	Atlantic	1
773	486	Antennella secundaria Berlengas + Sagres, 3-38 m - W&S Portugal (6)	Antennella secundaria - lineage 3	Antennella secundaria Berlengas, 38-25 m - W Portugal	MH212595	DBUA 1911.03	C. J. Moura	Hand	Berlengas, Estelas, Baixa Alagada, 30-38 m - W Portugal	39°25.477'N 9°32.120'W	Moura et al. 2018	Atlantic	1
774	486	Antennella secundaria Berlengas + Sagres, 3-38 m - W&S Portugal (6)	Antennella secundaria - lineage 3	Antennella secundaria Berlengas, 28-32 m - W Portugal	MH212593	DBUA 1911.05	C.J. Moura	Hand	Farilhões (cave), 28-32 m - W Portugal	39°28.351'N 9°32.821'W	Moura et al. 2018	Atlantic	1
775	486	Antennella secundaria Berlengas + Sagres, 3-38 m - W&S Portugal (6)	Antennella secundaria - lineage 3	Antennella secundaria Berlenga, 3-7 m - W Portugal	MH212590	DBUA 1911.06	C.J. Moura	Hand	Ilhéu da Inês, Berlenga, 3-7 m - W Portugal	39°24.732'N 9°30.674'W	Moura et al. 2018	Atlantic	1
776	487	Antennella secundaria Monte da Guia, 33-8 m - Azores	Antennella secundaria - lineage 3	Antennella secundaria Monte da Guia, 33-8 m - Azores	MH212614	DOP C9472	C.J. Moura	Hand	Faial, Monte da Guia, 33-8 m - Azores	38°31.089'N 28°37.231'W	Moura et al. 2018	Atlantic	1
777	488	Antennella secundaria Ormonde seamount, 35-37 m - Gorringe Bank	Antennella secundaria - lineage 3	Antennella secundaria Ormonde seamount, 35-37 m - Gorringe Bank	KM402030	DBUA 1504.02	C.J. Moura	Hand	Ormonde seamount, 35-37 m - Gorringe Bank	36°42.857'N 11.09.968'W	Moura 2015	Atlantic	1
778	489	Antennella secundaria Morlaix, 24-28 m - N France	Antennella secundaria - lineage 3	Antennella secundaria Morlaix, 24-28 m - N France	MF784524	MHNG-INVE-79493		Hand	Bay of Morlaix, Château du Taureau, 24-28 m - N France	48°40.578'N 3°53.052'W	Schuchert (EMBL submission)	Atlantic	1
779	490	Antennella secundaria Roscoff - N France	Antennella secundaria - lineage 3	Antennella secundaria Roscoff - N France	FJ550467				Roscoff - N France		Leclère et al. 2009	Atlantic	1
780	491	Antennella secundaria Carbonate province unknown, 473 m - Gulf of Cadiz	Antennella secundaria - lineage 3	Antennella secundaria Carbonate province unknown, 473 m - Gulf of Cadiz	MH212599	DBUA 1909.01	R/V Pelagia; M2007	Box-corer	Carbonate province unknown, Stn. M2007-41Bx, 473 m - Gulf of Cadiz	35°00.113'N 6°44.815'W	Moura et al. 2018	Atlantic		1
781	492	Antennella secundaria Melilla Carbonate Mound, 300 m - Alboran Sea	Antennella secundaria - lineage 3	Antennella secundaria Melilla Carbonate Mound, 300 m - Alboran Sea	MH212613	DBUA 1908.01	R/V Prof. Logachev ; TTR17		Mellilla Coral Mound field, Stn. MS395, 300 m - Gulf of Cadiz	35°26.415'N 2°31.075'W	Moura et al. 2018	Atlantic		1
782	493	Antennella secundaria Portimão + Banyuls-sur-Mer, 48-? m - S Portugal & S France (2)	Antennella secundaria - lineage 3	Antennella secundaria Portimão, 48 m - S Portugal	MH212615		J. Boavida ; DeepReefs	Hand	Portimão, Stn. DR12S6D1T1R0.7, 48 m - S Portugal	36°59.469'N 8°29.334'W	Moura et al. 2018	Atlantic	1
783	493	Antennella secundaria Portimão + Banyuls-sur-Mer, 48-? m - S Portugal & S France (2)	Antennella secundaria - lineage 3	Antennella secundaria Banyuls-sur-Mer - S France	DQ883445	MHNG-INVE-32969			Banyuls-sur-Mer - S France		Cunningham (EMBL submission)	Mediterranean	1
784	494	Antennella secundaria Ribeira Brava, 3-8 m - Madeira	Antennella secundaria - lineage 4	Antennella secundaria Ribeira Brava, 3-8 m - Madeira	MH212618	DBUA 1913.01	C.J. Moura	Hand	Ribeira Brava, fishing port, 3-8 m - Madeira	32°40.086'N 17°03.781'W	Moura et al. 2018	Atlantic	1
785	495	Antennella secundaria Carrie Bow Cay, ca. 6 m - Belize	Antennella similis (lineage 1) + A. secundaria (lineage 5)	Antennella secundaria Carrie Bow Cay, ca. 6 m - Belize	MH212601		C.J. Moura	Hand	Carrie Bow Cay, ca. 6 m - Belize	16°47.384'N 88°04.664'W	Moura et al. 2018	Atlantic	1
786	496	Antennella similis Bocas del Toro, 15-9 m - NW Panama	Antennella similis (lineage 1) + A. secundaria (lineage 5)	Antennella similis Bocas del Toro, 15-9 m - NW Panama	MH212624	STRI CJM65	C.J. Moura	Hand	Gusapin, Bocas del Toro, 15-9 m - NW Panama	9°11.413'N 81°53.192'W	Moura et al. 2018	Atlantic	1
787	497	Antennella secundaria Bahia Culebra, 14-7 m - Costa Rica	Antennella secundaria - lineage 6	Antennella secundaria Bahia Culebra, 14-7 m - Costa Rica	MH212589	MZUCR 2462	C.J. Moura	Hand	Bahia Culebra, Miradores, 14-7 m - NW Costa Rica	10°36.657'N 85°42.079'W	Moura et al. 2018	Pacific	1
788	498	Antennella secundaria Coiba, 20-6 m - SW Panama	Antennella secundaria - lineage 7	Antennella secundaria Coiba, 20-6 m - SW Panama	MH212602	STRI CJM59	C.J. Moura	Hand	Coiba, Roca de Buffet, 20-6 m - SW Panama	7°41.687'N 81°36.793'W	Moura et al. 2018	Pacific	1
789	499	Antennella secundaria Coiba, 20-7 m - SW Panama	Antennella secundaria - lineage 7	Antennella secundaria Coiba, 20-7 m - SW Panama	MH212603	STRI CJM58	C.J. Moura	Hand	Coiba, Punta Faro, 20-7 m - SW Panama	7°41.567'N 81°38.419'W	Moura et al. 2018	Pacific	1
790	500	Antennella secundaria Gili Trawavan, 15 m - Indonesia	Antennella secundaria - lineage 8	Antennella secundaria Gili Trawavan, 15 m - Indonesia	MH212608				Gili Trawavan, 15 m - Indonesia		Moura et al. 2018	Indian	1
791	501	Antennella similis Miami (E Florida), 30-24 m - SE USA	Antennella similis - lineage 2	Antennella similis Miami (E Florida), 30-24 m - SE USA	MH212626	NMNH 1471927	C.J. Moura	Hand	Orion Wreck, Miami, Florida, 30-24 m - SE USA	25°24.521'N 80°02.860'W	Moura et al. 2018	Atlantic	1
792	502	Antennella secundaria Baixa Machico, 18-24 m - Madeira	Antennella secundaria - lineage 9	Antennella secundaria Bxa Machico, 18-24 m - Madeira	MH212598	DBUA 1913.02	C.J. Moura	Hand	Machico, 18-24 m - Madeira	32°41.333'N 16°46.248'W	Moura et al. 2018	Atlantic	1
793	503	Antennella similis São Tomé + Príncipe + Escudo, 0-30 m - São Tomé and Príncipe & NW Panama (9)	Antennella similis - lineage 2	Antennella similis Três Penedos, 0-5 m - Príncipe	MH212623	DOP C9430	C.J. Moura	Hand	Príncipe, 'Três Penedos', 0-5 m - São Tomé and Príncipe	1°36.227'N 7°19.614'E	Moura et al. 2018	Atlantic	1
794	503	Antennella similis São Tomé + Príncipe + Escudo, 0-30 m - São Tomé and Príncipe & NW Panama (9)	Antennella similis - lineage 2	Antennella similis Príncipe island, 6-2 m - São Tomé and Príncipe	MH212630	DOP C9419	C.J. Moura	Hand	Bom Bom islet, Príncipe island, 6-2 m - S. Tomé and Príncipe	1°42.055'N 7°24.186'E	Moura et al. 2018	Atlantic	1
795	503	Antennella similis São Tomé + Príncipe + Escudo, 0-30 m - São Tomé and Príncipe & NW Panama (9)	Antennella similis - lineage 2	Antennella similis Escudo Veraguas, 12-7 m - N Panama	MH212625	STRI CJM69	C.J. Moura	Hand	Bocas del Toro, off Burari, 12-7 m - NW Panama	9°04.316'N 81°45.091'W	Moura et al. 2018	Atlantic	1
796	503	Antennella similis São Tomé + Príncipe + Escudo, 0-30 m - São Tomé and Príncipe & NW Panama (9)	Antennella similis - lineage 2	Antennella similis São Tomé island, 15-6 m - São Tomé and Príncipe	MH212633	DOP C9436	C.J. Moura	Hand	Lagoa Azul, São Tomé, 15-6 m - São Tomé and Príncipe	0°24.413'N 6°36.469'E	Moura et al. 2018	Atlantic	1
797	503	Antennella similis São Tomé + Príncipe + Escudo, 0-30 m - São Tomé and Príncipe & NW Panama (9)	Antennella similis - lineage 2	Antennella similis Príncipe island, 30-5 m - São Tomé and Príncipe	MH212631	DOP C9423	C.J. Moura	Hand	Galé islet, Príncipe, 30-5 m - São Tomé and Príncipe	1°43.489'N 7°22.850'E	Moura et al. 2018	Atlantic	1
798	503	Antennella similis São Tomé + Príncipe + Escudo, 0-30 m - São Tomé and Príncipe & NW Panama (9)	Antennella similis - lineage 2	Antennella similis Príncipe island, 0-7 m - São Tomé and Príncipe	MH212629	DOP C9428	C.J. Moura	Hand	Príncipe, 'Três Penedos', 0-7 m - São Tomé and Príncipe	1°36.218'N 7°19.617'E	Moura et al. 2018	Atlantic	1
799	503	Antennella similis São Tomé + Príncipe + Escudo, 0-30 m - São Tomé and Príncipe & NW Panama (9)	Antennella similis - lineage 2	Antennella similis Príncipe island, 0-5 m - São Tomé and Príncipe	MH212628	DOP C9442	C.J. Moura	Hand	Príncipe, 'Três Penedos', 0-5 m - São Tomé and Príncipe	1°36.236'N 7°19.635'E	Moura et al. 2018	Atlantic	1
800	503	Antennella similis São Tomé + Príncipe + Escudo, 0-30 m - São Tomé and Príncipe & NW Panama (9)	Antennella similis - lineage 2	Antennella similis São Tomé island, 7-10 m - São Tomé and Príncipe	MH212632	DOP C9433	C.J. Moura	Hand	Marzava Wreck, São Tomé, 7-10 m - São Tomé and Príncipe	0°24.799'N 6°41.084'E	Moura et al. 2018	Atlantic	1
801	503	Antennella similis São Tomé + Príncipe + Escudo, 0-30 m - São Tomé and Príncipe & NW Panama (9)	Antennella similis - lineage 2	Antennella similis São Tomé island, 18-5 m - São Tomé and Príncipe	MH212634	DOP C9435	C.J. Moura	Hand	Santana islet, São Tomé, 18-5 m - São Tomé and Príncipe	0°14.513'N 6°45.541'E	Moura et al. 2018	Atlantic	1
802	504	Antennella similis Mosteiros, 12-6 m - Príncipe	Antennella similis - lineage 2	Antennella similis Mosteiros, 12-6 m - Príncipe	MH212627	DOP C9448	C.J. Moura	Hand	Príncipe, Mosteiros, 12-6 m - São Tomé and Príncipe	1°41.026'N 7°28.318'E	Moura et al. 2018	Atlantic	1
803	505	Halopteris geminata E Florida, 732-469 m - SE USA (2)	Halopteris geminata	Halopteris geminata E Florida, 573-469 m - SE USA	MH212750	FAU 29-IX-11-2-7	J. Reed	ROV: Kraken 2 - 24	E Florida, Pourtalès Terrace CHAPC, Lophelia Reef and wall south of Marathon Sinkhole, 573-469 m - SE USA	24°14.310'N 80°54.930'W	Moura et al. 2018	Atlantic		1
804	505	Halopteris geminata E Florida, 732-469 m - SE USA (2)	Halopteris geminata	Halopteris geminata E Florida, 760-732 m - SE USA	MH212753	NMNH 1473810	JSLII-2009	Submersible	E Florida, Stn. JSLII-2009-Atl-3701, 760-732 m - SE USA	28°47.584'N 79°37.311'W	Moura et al. 2018	Atlantic		1
805	506	Halopteris geminata E Florida, 730-684 m - SE USA (2)	Halopteris geminata	Halopteris geminata E Florida, 709-684 m - SE USA	MH212751	NMNH 1467798	JSLII-2009	Submersible	E Florida, Stn. JSLII-2009-Atl-3721, 709-684 m - SE USA	28°02.469'N 79°36.887'W	Moura et al. 2018	Atlantic		1
806	506	Halopteris geminata E Florida, 730-684 m - SE USA (2)	Halopteris geminata	Halopteris geminata E Florida, 730-726 m - SE USA	MH212752	NMNH 1473821	JSLII-2009	Submersible	Off Cape Canaveral (E Florida), Stn. JSLII-2009-Atl-3704, 726-730 m - SE USA	28°28.050'N 79°38.272'W	Moura et al. 2018	Atlantic		1
807	507	Antennella secundaria Carbonate prov unknown, ??? m - Gulf of Cadiz	Antennella secundaria - lineage 10	Antennella secundaria Carbonate prov unknown, ??? m - Gulf of Cadiz	MH212600	DBUA 1909.02	R/V Pelagia ; M2007		Unknown locality, ??? m - Gulf of Cadiz		Moura et al. 2018	Atlantic		1
808	508	Antennella secundaria Dhakan MV + Granada MV, 377-600 m - Alboran Sea (2)	Antennella secundaria - lineage 10	Antennella secundaria Dhakan mud volcano, 377 m - Alboran Sea	MH212606	DBUA 1908.02	R/V Prof. Logachev ; TTR17		Dhakan mud volcano, 377 m - Alboran Sea	35°25.401'N 4°32.021'W	Moura et al. 2018	Atlantic		1
809	508	Antennella secundaria Dhakan MV + Granada MV, 377-600 m - Alboran Sea (2)	Antennella secundaria - lineage 10	Antennella secundaria Granada MV, 600 m - Alboran Sea	MH212610	DBUA 1908.03	R/V Prof. Logachev ; TTR17-leg1	Grab	Granada mud volcano, Stn. MS420, 600 m - Alboran Sea	35°33.854'N 4°37.435'W	Moura et al. 2018	Atlantic		1
810	509	Halopteris catharina V. Castelo + Mercator MV, 25-355 m - N Portugal & Gulf of Cadiz (2)	Halopteris catharina	Halopteris catharina V. Castelo, 25-33 m - N Portugal	MH212726	DBUA 1905.01	C.J. Moura	Hand	Off Viana do Castelo, 25-33 m - NW Portugal	41°37.379'N 8°53.805'W	Moura et al. 2018	Atlantic	1
811	509	Halopteris catharina V. Castelo + Mercator MV, 25-355 m - N Portugal & Gulf of Cadiz (2)	Halopteris catharina	Halopteris catharina Mercator MV, 355 m - Gulf of Cadiz	MH212725				Mercator mud volcano, 355 m - Gulf of Cadiz		Moura et al. 2018	Atlantic		1
812	510	Halopteris catharina Lundy Island, 5-35 m - UK	Halopteris catharina	Halopteris catharina Lundy Island, 5-35 m - UK	AM888323	DBUA942.01	J.H. Spencer	Hand	Lundy Island, 5-35 m - UK		Moura et al. 2008	Atlantic	1
813	511	Halopteris catharina Roscoff - N France	Halopteris catharina	Halopteris catharina Roscoff - N France	DQ855920				Roscoff - N France		Leclère et al. 2007	Atlantic	1
814	512	Monostaechas sp. off Panama City, 12-4 m - S Panama	Monostaechas sp.	Monostaechas sp. off Panama City, 12-4 m - S Panama	MH212894	STRI CJM73	C.J. Moura	Hand	Taboguilla, off Panama City, 12-4 m - S Panama	8°48.099'N 79°31.272'W	Moura et al. 2018	Pacific	1
815	513	Antennella secundaria La Cornuda, 20-10 m - NW Costa Rica	Antennella secundaria - lineage 11	Antennella secundaria La Cornuda, 20-10 m - NW Costa Rica	MH212611	MZUCR 2465	C.J. Moura	Hand	Bahia Junquillal, Bajo La Cornuda, 20-10 m - NW Costa Rica	11°00.720'N 85°45.187'W	Moura et al. 2018	Pacific	1
816	514	Antennella cf. peculiaris/similis Escudo Veraguas, 28-18 m - N Panama	Antennella cf. peculiaris / similis (lineage 4)	Antennella cf. peculiaris/similis Escudo Veraguas, 28-18 m - N Panama	MH212555	STRI CJM63	C.J. Moura	Hand	Isla Escudo Veraguas, 28-18 m - N Panama	9°13.176'N 81°57.506'W	Moura et al. 2018	Atlantic	1
817	515	Antennella peculiaris Portobelo, 17-10 m - NE Panama	Antennella cf. peculiaris / similis (lineage 4)	Antennella peculiaris Portobelo, 17-10 m - NE Panama	MH212586	STRI CJM70	C.J. Moura	Hand	Portobelo, Drake island, 17-10 m - NE Panama	9°34.000'N 79°40.998'W	Moura et al. 2018	Atlantic	1
818	516	Dentitheca bidentata Alagoas - Brazil	Dentitheca bidentata	Dentitheca bidentata Alagoas - Brazil	KT266608	MZUSP 1731	A.C. Marques	Hand	Cidade de Maceio, Alagoas - Brazil	9°39.498'S 35°36.216'W	Maronna et al. 2016	Atlantic	1
819	517	Dentitheca bidentata Ilhabela - Brazil	Dentitheca bidentata	Dentitheca bidentata Ilhabela - Brazil	DQ855942				Ilhabela, Praia do Curral - Brazil		Leclère et al. 2007	Atlantic	1
820	518	Plumularia spiralis Sulawesi, 15-20 m - Indonesia	Plumularia spiralis	Plumularia spiralis Sulawesi, 15-20 m - Indonesia	KX355438	MHNG-INVE-86317			Batu Goso, Bangka Island, Sulawesi, 15-20 m - Indonesia	1°48.088'N 125°11.434'E	Schuchert (EMBL submission)	Indian	1
821	519	Plumularia spiralis Bali - Indonesia	Plumularia spiralis	Plumularia spiralis Bali - Indonesia	MH212998				Tulamben, Bali - Indonesia		Moura et al. 2018	Indian	1
822	520	Dentitheca dendritica Bahamas + Providenciales Island, 15-39 m - SE USA & Turks and Caicos (2)	Dentitheca dendritica	Dentitheca dendritica Bahamas,21-39 m - SE USA	MH212649	FAU 24-V-93-2-002	J. Reed	Hand	Bahamas, Long Cay, 21-39 m - SE USA	22°32.700'N 74°23.250'W	Moura et al. 2018	Atlantic	1
823	520	Dentitheca dendritica Bahamas + Providenciales Island, 15-39 m - SE USA & Turks and Caicos (2)	Dentitheca dendritica	Dentitheca dendritica Providenciales Island, 15-36 m - Turks and Caicos	MH212664	FAU 14-XI-94-5-001		Hand	W of Providenciales Island, 15-36 m - Turks and Caicos	21°45.350'N 72°27.300'W	Moura et al. 2018	Atlantic	1
824	521	Dentitheca dendritica Grand Terre, 24 m - W Guadalupe	Dentitheca dendritica	Dentitheca dendritica Grand Terre, 24 m - W Guadalupe	MH212661	FAU 22-VI-89-1-022		Hand	Grand Terre, W of La Gran Vigie, 24 m - W Guadalupe	16°31.000'N 61°31.600'W	Moura et al. 2018	Atlantic	1
825	522	Dentitheca dendritica Bahamas, 8-36 m - SE USA (2)	Dentitheca dendritica	Dentitheca dendritica Bahamas, 8-18 m - SE USA	MH212650	FAU 30-IX-88-3-012		Hand	Bahamas, San Salvador, SW Low Cay, 8-18 m - SE USA	23°56.150'N 74°29.200'W	Moura et al. 2018	Atlantic	1
826	522	Dentitheca dendritica Bahamas, 8-36 m - SE USA (2)	Dentitheca dendritica	Dentitheca dendritica Bahamas, 30-36 m - SE USA	MH212651	FAU 9-VII-87-1-004	S. Viada, P. Jensen, S. Pomponi, J. Reed	Hand	Rum Cay, Bahamas, 30-36 m - SE USA	23°42.200'N 74°57.300'W	Moura et al. 2018	Atlantic	1
827	523	Dentitheca dendritica Bahamas, Cat Island, 30 m - SE USA	Dentitheca dendritica	Dentitheca dendritica Bahamas, Cat Island, 30 m - SE USA	MH212653	FAU 7-XII-92-1-17		Hand	Bahamas, Cat Island, Tartar Bank, 30 m - SE USA	24°02.500'N 75°28.250'W	Moura et al. 2018	Atlantic	1
828	524	Dentitheca dendritica Bocas del Toro, 14-8 m - NW Panama	Dentitheca dendritica	Dentitheca dendritica Bocas del Toro, 14-8 m - NW Panama	MH212656	STRI CJM56	C.J. Moura	Hand	Bocas del Toro, Cayo Tigre, 14-8 m - NW Panama	9°12.758'N 81°54.985'W	Moura et al. 2018	Atlantic	1
829	525	Dentitheca dendritica Bahamas + Grover's atoll + Bocas del Toro, 6-44 m - SE USA & Belize & NW Panama (3)	Dentitheca dendritica	Dentitheca dendritica Bahamas, 44 m - SE USA	MH212652	FAU 28-XI-92-3-1		Hand	Bahamas, Tongue of Ocean, S of Green Cay, 44 m - SE USA	23°56.300'N 77°04.000'W	Moura et al. 2018	Atlantic	1
830	525	Dentitheca dendritica Bahamas + Grover's atoll + Bocas del Toro, 6-44 m - SE USA & Belize & NW Panama (3)	Dentitheca dendritica	Dentitheca dendritica Bocas del Toro, 6-8 m - NW Panama	MH212654	STRI CJM54	C.J. Moura	Hand	Bocas del Toro, Isla Pajaros, 6-8 m - NW Panama	9°27.634'N 82°18.146'W	Moura et al. 2018	Atlantic	1
831	525	Dentitheca dendritica Bahamas + Grover's atoll + Bocas del Toro, 6-44 m - SE USA & Belize & NW Panama (3)	Dentitheca dendritica	Dentitheca dendritica Glovers atoll, 30-17 m - Belize	MH212660	NMNH 1471955	C.J. Moura	Hand	Glovers atoll, SW Key, 30-17 m - Belize	16°42.542'N 87°51.704'W	Moura et al. 2018	Atlantic	1
832	526	Dentitheca dendritica Pinacles, 40-20 m - Belize	Dentitheca dendritica	Dentitheca dendritica Pinacles, 40-20 m - Belize	MH212663	NMNH 1471960	C.J. Moura	Hand	near Carrie Bow Cay, Pinacles, 40-20 m - Belize	16°46.773'N 88°04.534'W	Moura et al. 2018	Atlantic	1
833	527	Dentitheca dendritica Roatan, 30 m - Honduras	Dentitheca dendritica	Dentitheca dendritica Roatan, 30 m - Honduras	MH212665	FAU 6-IV-93-1-001	J. Reed, S. Reed, K. Borges, M. Borges	Hand	Roatan, 30 m - Honduras	16°15.98'N 86°35.80'W	Moura et al. 2018	Atlantic	1
834	528	Dentitheca dendritica W Palm Beach (Florida), 20-27 m - SE USA (2)	Dentitheca dendritica	Dentitheca dendritica W Palm Beach (Florida), 20 m - SE USA	MH212667	FAU 29-III-88-1-56	J. Reed, S. Viada		Breakers Hotel reef, W Palm Beach (Florida), 20 m - SE USA		Moura et al. 2018	Atlantic	1
835	528	Dentitheca dendritica W Palm Beach (Florida), 20-27 m - SE USA (2)	Dentitheca dendritica	Dentitheca dendritica West Palm Beach (E Florida), 27 m - SE USA	MH212668	FAU 30-III-88-3-023	J. Reed, S. Viada	Hand	West Palm Beach (E Florida), reef north of North Inlet, 27 m - SE USA		Moura et al. 2018	Atlantic	1
836	529	Dentitheca dendritica Off Guaira + Bocas del Toro, 7-26 m - NE&NW Panama & Venezuela (5)	Dentitheca dendritica	Dentitheca dendritica Farallon, off Guaira, 25-15 m - NE Panama	MH212659	STRI CJM88	C.J. Moura	Hand	Farallon, off Guaira, 25-15 m - NE Panama	9°38.674'N 79°38.136'W	Moura et al. 2018	Atlantic	1
837	529	Dentitheca dendritica Off Guaira + Bocas del Toro, 7-26 m - NE&NW Panama & Venezuela (5)	Dentitheca dendritica	Dentitheca dendritica Bocas del Toro, 12-7 m - NW Panama	MH212655	STRI CJM55	C.J. Moura	Hand	Bocas del Toro, Bastimentos, 12-7 m - NW Panama	9°21.418'N 82°11.020'W	Moura et al. 2018	Atlantic	1
838	529	Dentitheca dendritica Off Guaira + Bocas del Toro, 7-26 m - NE&NW Panama & Venezuela (5)	Dentitheca dendritica	Dentitheca dendritica Bocas del Toro, 15-9 m - NW Panama	MH212657	STRI CJM48	C.J. Moura	Hand	Bocas del Toro, Piedra Tigre, 15-9 m - NW Panama	9°13.117'N 81°56.416'W	Moura et al. 2018	Atlantic	1
839	529	Dentitheca dendritica Off Guaira + Bocas del Toro, 7-26 m - NE&NW Panama & Venezuela (5)	Dentitheca dendritica	Dentitheca dendritica Bocas del Toro, 26-15 m - Panama	MH212658	STRI CJM44	C.J. Moura	Hand	Bocas del Toro, Piedra Tigre, 26-15 m - Panama	9°13.117'N 81°56.776'W	Moura et al. 2018	Atlantic	1
840	529	Dentitheca dendritica Off Guaira + Bocas del Toro, 7-26 m - NE&NW Panama & Venezuela (5)	Dentitheca dendritica	Dentitheca dendritica Los Roques, 18 m - Venezuela	MH212662	FAU 31-V-88-1-013		Hand	Cayo Nordeste, Los Roques, Stn 31-V-88-1, 60 feet - Venezuela	11°57.091'N 66°38.038'W	Moura et al. 2018	Atlantic	1
841	530	Dentitheca dendritica Tairona Reserve, 3-15 m - Colombia	Dentitheca dendritica	Dentitheca dendritica Tairona Reserve, 3-15 m - Colombia	MH212666	FAU 17-V-88-1-022		Hand	Tairona Reserve, NE Nenguange Bay, 3-15 m - Colombia	11°20.600'N 74°04.700'W	Moura et al. 2018	Atlantic	1
842	531	Plumularia habereri Shikoku Island, 26 m - Japan	Plumularia habereri	Plumularia habereri Shikoku Island, 26 m - Japan	KX355433	MHNG-INVE-60993	F. Sinniger		Shikoku Island, Kochi pref., Otsuki, 26 m - Japan	32°46.450'N 132°43.500'E	Schuchert (EMBL submission)	Pacific	1
843	532	Plumularia elongata Sulawesi - Indonesia	Plumularia elongata	Plumularia elongata Sulawesi - Indonesia	DQ855927				Sulawesi, Bunaken Island - Indonesia		Leclère et al. 2007	Indian	1
844	533	Plumularia sp1 S Carolina + Georgia, 588-633 m - SE USA (2)	Plumularia sp1	Plumularia sp1 Off South Carolina, 613-633 m - SE USA	MH212996	NMNH 1473831	JSLI-2005	Submersible	Off South Carolina, Stn. JSL-05-4903, 613-633 m - SE USA	32°00.950'N 77°40.163'W	Moura et al. 2018	Atlantic		1
845	533	Plumularia sp1 S Carolina + Georgia, 588-633 m - SE USA (2)	Plumularia sp1	Plumularia sp1 Off Georgia, 585-624 m - SE USA	MH212995	NMNH 1473807	JSLI-2005	Submersible	Off Georgia, Jacksonville Lithoherms, Stn JSLI-2005-4908, 585-624 m - SE USA	30°31.256'N 79°39.406'W	Moura et al. 2018	Atlantic		1
846	534	Plumularia sp1 Off Cape Lookout, 418-371 m - SE USA	Plumularia sp1	Plumularia sp1 Off Cape Lookout, 418-371 m - SE USA	MH212994	NMNH 1473832	JSLI-2005	Submersible	Off Cape Lookout, Stn. JSL-05-4893, 418-371 m - SE USA	34°14.190'N 75°52.280'W	Moura et al. 2018	Atlantic		1
847	535	Plumularia sp2 Bahamas, 250 m - SE USA	Plumularia sp2	Plumularia sp2 Bahamas, 250 m - SE USA	MH212997	FAU 30-V-93-1-6A	JSLI-3501	Submersible	Great Inagua, Bahamas, 250 m - SE USA	20°54.061'N 73°40.739'W	Moura et al. 2018	Atlantic		1
848	536	Kirchenpaueria bonnevieae Azores Bank, 202-239 m - Azores (3)	Kirchenpaueria bonnevieae	Kirchenpaueria bonnevieae Azores Bank, 239 m - Azores	MH212760	DOP C6832	R/V Arquipélago	Palangre de fundo	Azores Bank, 239 m - Azores	38°12.120'N 29°01.620'W	Moura et al. 2018	Atlantic		1
849	536	Kirchenpaueria bonnevieae Azores Bank, 202-239 m - Azores (3)	Kirchenpaueria bonnevieae	Kirchenpaueria bonnevieae Azores Bank, 239 m -Azores	MH212759	DOP C6830	R/V Arquipélago ; V. Matos	Palangre de fundo	Azores Bank, 239 m -Azores	38°12.120'N 29°01.620'W	Moura et al. 2018	Atlantic		1
850	536	Kirchenpaueria bonnevieae Azores Bank, 202-239 m - Azores (3)	Kirchenpaueria bonnevieae	Kirchenpaueria bonnevieae Azores Bank, 202 m - Azores	MH212758	DOP C6812	R/V Arquipélago ; V. Matos	Palangre de fundo	Azores Bank, 202 m - Azores	38°12.780'N 28°59.640'W	Moura et al. 2018	Atlantic		1
851	537	Kirchenpauria bonnevieae NE Mercator MV, 432 m - Gulf of Cadiz	Kirchenpaueria bonnevieae	Kirchenpauria bonnevieae NE Mercator MV, 432 m - Gulf of Cadiz	MH212757	DBUA 1893.01	R/V James Cook	ROV	NE Mercator mud volcano, 432 m - Gulf of Cadiz	35°18.823'N 6°37.377'W	Moura et al. 2018	Atlantic		1
852	538	Plumularia strictocarpa off Madagascar - Mayotte	Plumularia strictocarpa - lineage 1	Plumularia strictocarpa off Madagascar - Mayotte	KF982233	MHNG-INVE-74949			off Madagascar - Mayotte	12°55.380'S 44°58.140'E	Schuchert 2014	Indian	1
853	539	Plumularia strictocarpa Baa Island - Maldives	Plumularia strictocarpa - lineage 1	Plumularia strictocarpa Baa Island - Maldives	KF982236	MHNG-INVE-76316			Baa Island - Maldives	4°52.140'N 72°59.520'E	Schuchert 2014	Indian	1
854	540	Plumularia setacea Bocas del Toro, 14-8 m - NW Panama	Plumularia setacea - lineage 1	Plumularia setacea Bocas del Toro, 14-8 m - NW Panama	MH212954	STRI CJM51	C.J. Moura	Hand	Bocas del Toro, Cayo Tigre, 14-8 m - NW Panama	9°12.758'N 81°54.985'W	Moura et al. 2018	Atlantic	1
855	541	Plumularia setacea Bocas del Toro, 12-7 m - NW Panama	Plumularia setacea - lineage 1	Plumularia setacea Bocas del Toro, 12-7 m - NW Panama	MH212953	STRI CJM50	C.J. Moura	Hand	Bocas del Toro, Bastimentos, 12-7 m - NW Panama	9°21.418'N 82°11.020'W	Moura et al. 2018	Atlantic	1
856	542	Plumularia setacea Lagoa, 1-8 m - S Portugal	Plumularia setacea - lineage 2	Plumularia setacea Lagoa, 1-8 m - S Portugal	JN714624	DBUA 1125.07	C.J. Moura	Hand	Lagoa, Carvoeiro, 1-8 m - S Portugal	37°05.419'N 8°27.269'W	Moura et al. 2012b	Atlantic	1
857	543	Plumularia setacea Otranto + Lecce - Italy (2)	Plumularia setacea - lineage 2	Plumularia setacea Otranto - Italy	KF982218	MHNG-INVE-63187			Otranto, Torre del Serpe - Italy	40°08.580'N 18°30.420'E	Schuchert 2014	Mediterranean	1
858	543	Plumularia setacea Otranto + Lecce - Italy (2)	Plumularia setacea - lineage 2	Plumularia setacea Santa Cesarea, 5-0 m - S Italy	MH212982		C.J. Moura	Hand	Sta Cesarea, Province of Lecce, 5-0 m - S Italy		Moura et al. 2018	Mediterranean	1
859	544	Plumularia setacea Berlenga, 3-7 m - W Portugal	Plumularia setacea - lineage 2	Plumularia setacea Berlenga, 3-7 m - W Portugal	MH212950	DBUA 1895.02	C.J. Moura	Hand	Ilhéu da Inês, Berlenga, 3-7 m - W Portugal	39°24.732'N 9°30.674'W	Moura et al. 2018	Atlantic	1
860	545	Plumularia setacea Faial + S. Miguel + Mallorca + Otranto + Villefranche, 0-? m - Azores & W Mediterranean (5)	Plumularia setacea - lineage 2	Plumularia setacea Faial, marina of Horta, 0-1 m - Azores	MH212964	DBUA 1897.02	C.J. Moura	Hand	Faial, Marina da Horta, Pontao A, 0-1 m - Azores	38°31.808'N 28°37.572'W	Moura et al. 2018	Atlantic	1
861	545	Plumularia setacea Faial + S. Miguel + Mallorca + Otranto + Villefranche, 0-? m - Azores & W Mediterranean (5)	Plumularia setacea - lineage 2	Plumularia setacea São Miguel island, 0-0.5 m - Azores	JN714623	DBUA 1122.05	C.J. Moura	Hand	São Miguel island, Ponta Delgada naval club, 0-0.5 m - Azores	37°44.460'N 25°39.476'W	Moura et al. 2012b	Atlantic	1
862	545	Plumularia setacea Faial + S. Miguel + Mallorca + Otranto + Villefranche, 0-? m - Azores & W Mediterranean (5)	Plumularia setacea - lineage 2	Plumularia setacea Villefranche-sur-Mer - S France	KF982206	MHNG-INVE-31747			Villefranche-sur-Mer, Ligurian Sea - S France	43°41.160'N 7°19.020'E	Schuchert 2014	Mediterranean	1
863	545	Plumularia setacea Faial + S. Miguel + Mallorca + Otranto + Villefranche, 0-? m - Azores & W Mediterranean (5)	Plumularia setacea - lineage 2	Plumularia setacea Otranto - Italy	KF982219	MHNG-INVE-63189			Otranto, Torre del Serpe - Italy	40°08.580'N 18°30.420'E	Schuchert 2014	Mediterranean	1
864	545	Plumularia setacea Faial + S. Miguel + Mallorca + Otranto + Villefranche, 0-? m - Azores & W Mediterranean (5)	Plumularia setacea - lineage 2	Plumularia setacea Mallorca - S Spain	KF982202				Mallorca, Cala Murada - S Spain	39°27.120'N 3°16.740'E	Schuchert 2014	Mediterranean	1
865	546	Plumularia setacea Flores + Terceira + S. Miguel, 7-27 m - Azores (4)	Plumularia setacea - lineage 3	Plumularia setacea Flores island, 20-27 m - Azores	JN714621	DBUA 1122.03	C.J. Moura	Hand	Flores, Ponta Delgada, 20-27 m - Azores	39°31.092'N 31°12.437'W	Moura et al. 2012b	Atlantic	1
866	546	Plumularia setacea Flores + Terceira + S. Miguel, 7-27 m - Azores (4)	Plumularia setacea - lineage 3	Plumularia setacea Terceira, 23-7 m - Azores	MH212991	DOP C9476	Project Baseline expedition ; C.J. Moura	Hand	Terceira, Ilhéu das Cabras, 'Gruta dos Ratões', 23-7 m - Azores	38°37.885'N 27°09.070'W	Moura et al. 2018	Atlantic	1
867	546	Plumularia setacea Flores + Terceira + S. Miguel, 7-27 m - Azores (4)	Plumularia setacea - lineage 3	Plumularia setacea Flores Island, 10-16 m - Azores	JN714622	DBUA 1122.04	C.J. Moura	Hand	Flores Island, 10-16 m - Azores	39°28.531'N 31°08.479'W	Moura et al. 2012b	Atlantic	1
868	546	Plumularia setacea Flores + Terceira + S. Miguel, 7-27 m - Azores (4)	Plumularia setacea - lineage 3	Plumularia setacea São Miguel Island, 18-23 m - Azores	MH212989	DBUA 1896.01	C.J. Moura	Hand	São Miguel Island, Mosteiros, 18-23 m - Azores	37°53.372'N 25°50.132'W	Moura et al. 2018	Atlantic	1
869	547	Plumularia setacea Flores island, 10-27 m - Azores (2)	Plumularia setacea - lineage 3	Plumularia setacea Flores island, 20-27 m - Azores	MH212966	DBUA 1122.03	C.J. Moura	Hand	Flores, Ponta Delgada, 20-27 m - Azores	39°31.092'N 31°12.437'W	Moura et al. 2018	Atlantic	1
870	547	Plumularia setacea Flores island, 10-27 m - Azores (2)	Plumularia setacea - lineage 3	Plumularia setacea Flores Island, 10-16 m - Azores	MH212965	DBUA 1122.04	C.J. Moura	Hand	Flores Island, 10-16 m - Azores	39°28.531'N 31°08.479'W	Moura et al. 2018	Atlantic	1
871	548	Plumularia setacea Europa Island - SW Indian Ocean (3)	Plumularia setacea - lineage 4	Plumularia setacea Europa Island - SW Indian Ocean	KF982234	MHNG-INVE-76314			Europa Island - SW Indian Ocean	22°20.400'S 40°20.280'E	Schuchert 2014	Indian	1
872	548	Plumularia setacea Europa Island - SW Indian Ocean (3)	Plumularia setacea - lineage 4	Plumularia setacea Europa Island - SW Indian Ocean	KF982244	MHNG-INVE-82095			Europa Island - SW Indian Ocean	22°19.740'S 40°21.900'E	Schuchert 2014	Indian	1
873	548	Plumularia setacea Europa Island - SW Indian Ocean (3)	Plumularia setacea - lineage 4	Plumularia setacea Europa Island - SW Indian Ocean	KF982235	MHNG-INVE-76315			Europa Island - SW Indian Ocean	22°20.400'S 40°20.280'E	Schuchert 2014	Indian	1
874	549	Plumularia setacea Reunion Island	Plumularia setacea - lineage 5	Plumularia setacea Reunion Island	KF982248	MHNG-INVE-82102			Reunion Island	21°12.540'S 55°49.680'E	Schuchert 2014	Indian	1
875	550	Plumularia setacea Selvagem Grande, 15 m - Selvagens (3)	Plumularia setacea - lineage 6	Plumularia setacea Selvagem Grande, 15 m - Selvagens	MH212983	MNHNC M@rbis139	EMEPC/M@rBis/SELVAGENS2010	Hand	Selvagem Grande, Stn. S10G7ST44KB3, 15 m - Selvagens	30°09.324'N 15°53.165'W	Moura et al. 2018	Atlantic	1
876	550	Plumularia setacea Selvagem Grande, 15 m - Selvagens (3)	Plumularia setacea - lineage 6	Plumularia setacea Selvagem Grande, 15 m - Selvagens	MH212984	MNHNC M@rbis962	EMEPC/M@rBis/SELVAGENS2010	Hand	Selvagem Grande, Stn. S10G6ST46Q20B2, 15 m - Madeira	30°08.445'N 15°53.460'W	Moura et al. 2018	Atlantic	1
877	550	Plumularia setacea Selvagem Grande, 15 m - Selvagens (3)	Plumularia setacea - lineage 6	Plumularia setacea Selvagem Grande, 15 m - Selvagens	MH212985	MNHNC M@rbis991	EMEPC/M@rBis/SELVAGENS2010	Hand	Selvagem Grande, Stn. S10G5ST51KB8, 15 m - Selvagens	30°08.445'N 15°53.460'W	Moura et al. 2018	Atlantic	1
878	551	Plumularia setacea Selvagem Pequena, 15 m - Selvagens	Plumularia setacea - lineage 6	Plumularia setacea Selvagem Pequena, 15 m - Selvagens	MH212988	MNHNC M@rbis443	EMEPC/M@rBis/SELVAGENS2010	Hand	Selvagem Pequena, Stn. S10P1ST4A2B5, 15 m - Selvagens	30°02.385'N 16°00.829'W	Moura et al. 2018	Atlantic	1
879	552	Plumularia setacea Terceira island, 26-6 m - Azores	Plumularia setacea - lineage 6	Plumularia setacea Terceira island, 26-6 m - Azores	MH212992	DOP C9454	C.J. Moura	Hand	Terceira island, Fradinhos islet, 26-6 m - Azores	38°36.690'N 27°06.665'W	Moura et al. 2018	Atlantic	1
880	553	Plumularia setacea Gettysburg seamount, 37-39 m - Gorringe Bank	Plumularia setacea - lineage 6	Plumularia setacea Gettysburg seamount, 37-39 m - Gorringe Bank	JN714608	DBUA 1124.01	J.P. Borges	Hand	Gettysburg seamount, 37-39 m - Gorringe Bank	36°31.071'N 11°34.275'W	Moura 2015	Atlantic	1
881	554	Plumularia setacea Selvagem pequena 5-30 m - Selvagens	Plumularia setacea - lineage 6	Plumularia setacea Selvagem Pequena, 5-30 m - Selvagens	MH212986	MNHNC M@rbis323	EMEPC/M@rBis/SELVAGENS2010	Hand	Selvagem pequena, Stn. S10P1ST14A1B4, 5-30 m - Selvagens	30°02.205'N 16°01.647'W	Moura et al. 2018	Atlantic	1
882	555	Plumularia setacea Selvagem Pequena, 15 m - Selvagens	Plumularia setacea - lineage 6	Plumularia setacea Selvagem Pequena, 15 m - Selvagens	MH212987	MNHNC M@rbis435	EMEPC/M@rBis/SELVAGENS2010	Hand	Selvagem Pequena, Stn. S10P2ST10A1B5, 15 m - Selvagens	30°01.769'N 16°01.306'W	Moura et al. 2018	Atlantic	1
883	556	Plumularia setacea Desertas, 76 m - Madeira	Plumularia setacea - lineage 6	Plumularia setacea Desertas, 76 m - Madeira	MH212961	FAU 30-V-91-2-1C	JSL-I-2998	Submersible	Bugio, Desertas, 76 m - Madeira	32°23.000'N 16°27.230'W	Moura et al. 2018	Atlantic	1
884	557	Plumularia setacea Condor Bank, 180-194 m - Azores (2)	Plumularia setacea - lineage 6	Plumularia setacea Condor Bank, 194 m - Azores	MH212959	DOP C8533	R/V Arquipélago	Palangre de fundo	Condor Bank, 194 m - Azores	38°32.531'N 29°03.141'W	Moura et al. 2018	Atlantic			1
885	557	Plumularia setacea Condor Bank, 180-194 m - Azores (2)	Plumularia setacea - lineage 6	Plumularia setacea Condor Bank, 180 m - Azores	MH212958	DOP C9490	ROV ; Marina Carreiro		Condor Bank, 180 m - Azores		Moura et al. 2018	Atlantic			1
886	558	Plumularia setacea Condor Bank, 222 m - Azores	Plumularia setacea - lineage 6	Plumularia setacea Condor Bank, 222 m - Azores	MH212960	DOP C4508	R/V Arquipélago ; D. Catarino	Palangre de fundo	Condor Bank, 222 m - Azores	38°28.560'N 29°01.020'W	Moura et al. 2018	Atlantic		1
887	559	Plumularia setacea Algarve + Alentejo + Ericeira + Berlengas + Normandy + Britanny, 4-32 m - S,SW,W Portugal & NW France (13)	Plumularia setacea - lineage 6	Plumularia setacea Berlengas, 28-32 m - W Portugal	JN714617	DBUA 1123.01	C.J. Moura	Hand	Berlengas, Farilhões (cave), 28-32 m - W Portugal	39°28.351'N 9°32.821'W	Moura et al. 2012b	Atlantic	1
888	559	Plumularia setacea Algarve + Alentejo + Ericeira + Berlengas + Normandy + Britanny, 4-32 m - S,SW,W Portugal & NW France (13)	Plumularia setacea - lineage 6	Plumularia setacea Aljezur, 8-11 m - SW Portugal	MH212949	DBUA 1894.01	C.J. Moura	Hand	Aljezur, islander, 8-11 m - SW Portugal	37°10.158'N 8°54.226'W	Moura et al. 2018	Atlantic	1
889	559	Plumularia setacea Algarve + Alentejo + Ericeira + Berlengas + Normandy + Britanny, 4-32 m - S,SW,W Portugal & NW France (13)	Plumularia setacea - lineage 6	Plumularia setacea Sines, 10-15 m - SW Portugal	JN714616	DBUA 1125.06	C.J. Moura	Hand	Sines, outside harbour, 10-15 m - SW Portugal	37°56.323'N 8°53.330'W	Moura et al. 2012b	Atlantic	1
890	559	Plumularia setacea Algarve + Alentejo + Ericeira + Berlengas + Normandy + Britanny, 4-32 m - S,SW,W Portugal & NW France (13)	Plumularia setacea - lineage 6	Plumularia setacea Berlenga Island, 5-16 m - W Portugal	JN714613	DBUA 1123.03	C.J. Moura	Hand	Berlenga Island, Ilhéu do Soldado, 5-16 m - W Portugal	39°24.981'N 9°30.784'W	Moura et al. 2012b	Atlantic	1
891	559	Plumularia setacea Algarve + Alentejo + Ericeira + Berlengas + Normandy + Britanny, 4-32 m - S,SW,W Portugal & NW France (13)	Plumularia setacea - lineage 6	Plumularia setacea Sagres, 5-15 m - S Portugal	JN714615	DBUA 1125.05	C.J. Moura	Hand	Sagres, Ilhas do Martinhal, 5-15 m - S Portugal	37°00.897'N 8°55.080'W	Moura et al. 2012b	Atlantic	1
892	559	Plumularia setacea Algarve + Alentejo + Ericeira + Berlengas + Normandy + Britanny, 4-32 m - S,SW,W Portugal & NW France (13)	Plumularia setacea - lineage 6	Plumularia setacea Normandy - N France	KF982212	MHNG-INVE-37306			Normandy, Herquemoulin, Treize Vents - N France	49°39.480'N 1°52.860'W	Schuchert 2014	Atlantic	1
893	559	Plumularia setacea Algarve + Alentejo + Ericeira + Berlengas + Normandy + Britanny, 4-32 m - S,SW,W Portugal & NW France (13)	Plumularia setacea - lineage 6	Plumularia setacea Sines, 9-13 m - SW Portugal	JN714612	DBUA 1125.03	C.J. Moura	Hand	Sines, São Torpes, 9-13 m - SW Portugal	37°54.770'N 8°48.467'W	Moura et al. 2012b	Atlantic	1
894	559	Plumularia setacea Algarve + Alentejo + Ericeira + Berlengas + Normandy + Britanny, 4-32 m - S,SW,W Portugal & NW France (13)	Plumularia setacea - lineage 6	Plumularia setacea St. Pol de Leon - NW France	AY787886	MHNG-INVE-29393			St. Pol de Leon - NW France		Cunningham (EMBL submission)	Mediterranean	1
895	559	Plumularia setacea Algarve + Alentejo + Ericeira + Berlengas + Normandy + Britanny, 4-32 m - S,SW,W Portugal & NW France (13)	Plumularia setacea - lineage 6	Plumularia setacea Sagres, 17-22 m - S Portugal	JN714610	DBUA 1125.02	C.J. Moura	Hand	Sagres, Ponta de Sagres, 17-22 m - S Portugal	36°59.700'N 8°56.715'W	Moura et al. 2012b	Atlantic	1
896	559	Plumularia setacea Algarve + Alentejo + Ericeira + Berlengas + Normandy + Britanny, 4-32 m - S,SW,W Portugal & NW France (13)	Plumularia setacea - lineage 6	Plumularia setacea Berlengas, 15-26 m - W Portugal	JN714611	DBUA 1123.02	C.J. Moura	Hand	Berlengas, Estelas, 15-26 m - W Portugal	39°25.225'N 9°32.084'W	Moura et al. 2012b	Atlantic	1
897	559	Plumularia setacea Algarve + Alentejo + Ericeira + Berlengas + Normandy + Britanny, 4-32 m - S,SW,W Portugal & NW France (13)	Plumularia setacea - lineage 6	Plumularia setacea Ericeira, 4-8 m - W Portugal	JN714614	DBUA 1125.04	C.J. Moura	Hand	Ericeira, Coxos, 4-8 m - W Portugal	39°00.151'N 9°25.672'W	Moura et al. 2012b	Atlantic	1
898	559	Plumularia setacea Algarve + Alentejo + Ericeira + Berlengas + Normandy + Britanny, 4-32 m - S,SW,W Portugal & NW France (13)	Plumularia setacea - lineage 6	Plumularia setacea Berlengas, 5-27 m - W Portugal	MH212952	DBUA 1895.01	C.J. Moura	Hand	Berlengas, Farilhões, 5-27 m - W Portugal	39°28.351'N 9°32.821'W	Moura et al. 2018	Atlantic	1
899	559	Plumularia setacea Algarve + Alentejo + Ericeira + Berlengas + Normandy + Britanny, 4-32 m - S,SW,W Portugal & NW France (13)	Plumularia setacea - lineage 6	Plumularia setacea Pto Covo, 15-20 m - SW Portugal	JN714609	DBUA 1125.01	C.J. Moura	Hand	Aljezur, Porto Covo, 15-20 m - SW Portugal	37°51.192'N 8°48.211'W	Moura et al. 2012b	Atlantic	1
900	560	Plumularia setacea Roscoff + Cascais - N France & W Portugal (4)	Plumularia setacea - lineage 6	Plumularia setacea Roscoff - N France	KF982217	MHNG-INVE-70533			Roscoff - N France	48°48.000'N 3°58.020'W	Schuchert 2014	Atlantic	1
901	560	Plumularia setacea Roscoff + Cascais - N France & W Portugal (4)	Plumularia setacea - lineage 6	Plumularia setacea Cascais, 0-0,5 m - W Portugal	JN714618	DBUA 1126.01	C.J. Moura	Hand	Cascais, marina, dock, 0-0,5 m - W Portugal	38°41.454'N 9°25.165'W	Moura et al. 2012b	Atlantic	1
902	560	Plumularia setacea Roscoff + Cascais - N France & W Portugal (4)	Plumularia setacea - lineage 6	Plumularia setacea Roscoff - NW France	FJ550459				Roscoff - NW France		Lecrére et al. 2009	Atlantic	1
903	560	Plumularia setacea Roscoff + Cascais - N France & W Portugal (4)	Plumularia setacea - lineage 6	Plumularia setacea Bay of Morlaix - N France	KF982241	MHNG-INVE-79921			Bay of Morlaix - N France	48°40.560'N 3°53.040'W	Schuchert 2014	Atlantic	1
904	561	Plumularia setacea Galicia + Roscoff + Berlengas - NW Spain & N France & W Portugal (3)	Plumularia setacea - lineage 6	Plumularia setacea Galicia, Ria de Ferrol - NW Spain	KF982213	MHNG-INVE-37537			Galicia, Ria de Ferrol - NW Spain	43°28.020'N 8°13.020'W	Schuchert 2014	Atlantic	1
905	561	Plumularia setacea Galicia + Roscoff + Berlengas - NW Spain & N France & W Portugal (3)	Plumularia setacea - lineage 6	Plumularia setacea Berlengas, 25-35 m - W Portugal	JN714619	DBUA 1255.02	C.J. Moura	Hand	Berlengas, Rinchão, 25-35 m - W Portugal	39°25.437'N 9°29.941'W	Moura et al. 2012b	Atlantic	1
906	561	Plumularia setacea Galicia + Roscoff + Berlengas - NW Spain & N France & W Portugal (3)	Plumularia setacea - lineage 6	Plumularia setacea Roscoff - NW France	AY787885	MHNG-INVE-29392			Roscoff - NW France		Cunningham (EMBL submission)	Atlantic	1
907	562	Plumularia setacea V. Castelo + Camaret near Brest, 29-33 - NW Portugal & N France (2)	Plumularia setacea - lineage 6	Plumularia setacea Camaret near Brest - N France	KF982215	MHNG-INVE-70531			Camaret near Brest - N France	48°17.280'N 4°36.420'W	Schuchert 2014	Atlantic	1
908	562	Plumularia setacea V. Castelo + Camaret near Brest, 29-33 - NW Portugal & N France (2)	Plumularia setacea - lineage 6	Plumularia setacea Viana do Castelo, 29-33 m - NW Portugal	JN714620	DBUA 1127.01	C.J. Moura	Hand	Viana do Castelo, 29-33 m - NW Portugal	41°41.680'N 8°52.711'W	Moura et al. 2012b	Atlantic	1
909	563	Plumularia setacea Plymouth - UK	Plumularia setacea - lineage 6	Plumularia setacea Plymouth - UK	KF982216	MHNG-INVE-54566			Plymouth, Firestone Bay - UK	50°21.600'N 4°09.660'W	Schuchert 2014	Atlantic	1
910	564	Plumularia setacea Portimão, 49 m - S Portugal	Plumularia setacea - lineage 6	Plumularia setacea Portimão, 49 m - S Portugal	MH212977		J. Boavida ; DeepReefs	Hand	Portimão, Stn. DR12S9D1T1k14, 49 m - S Portugal	36°59.492'N 8°29.968'W	Moura et al. 2018	Atlantic	1
911	565	Plumularia setacea Berlengas, 28-32 m - W Portugal	Plumularia setacea - lineage 6	Plumularia setacea Berlengas, 28-32 m - W Portugal	JN714607	DBUA 1123.01	C.J. Moura	Hand	Berlengas, Farilhões (cave), 28-32 m - W Portugal	39°28.351'N 9°32.821'W	Moura et al. 2012b	Atlantic	1
912	566	Plumularia setacea Roscoff + Camaret near Brest - N France (2)	Plumularia setacea - lineage 6	Plumularia setacea Roscoff - N France	KF982201	MHNG-INVE-67077			Roscoff - N France	48°43.800'N 4°00.000'W	Schuchert 2014	Atlantic	1
913	566	Plumularia setacea Roscoff + Camaret near Brest - N France (2)	Plumularia setacea - lineage 6	Plumularia setacea Camaret near Brest - N France	KF982214	MHNG-INVE-70530			Camaret near Brest - N France	48°17.280'N 4°36.420'W	Schuchert 2014	Atlantic	1
914	567	Plumularia setacea Lagos, 1-8 m - S Portugal	Plumularia setacea - lineage 6	Plumularia setacea Lagos, 1-8 m - S Portugal	MH212970	DBUA 1894.02	C.J. Moura	Hand	Lagos, Ponta da Piedade, 1-8 m - S Portugal	37°04.753'N 8°40.088'W	Moura et al. 2018	Atlantic	1
915	568	Plumularia setacea Ponta da Oliveira + S. Miguel + Faial, 5-16 m - Madeira (4)	Plumularia setacea - lineage 6	Plumularia setacea Ponta da Oliveira - Madeira	KF982223	MHNG-INVE-64494			Ponta da Oliveira - Madeira	32°38.460'N 16°49.920'W	Schuchert 2014	Atlantic	1
916	568	Plumularia setacea Ponta da Oliveira + S. Miguel + Faial, 5-16 m - Madeira (4)	Plumularia setacea - lineage 6	Plumularia setacea Faial, 5-16 m - Azores	JN714605	DBUA 1897.01	C.J. Moura	Hand	Faial Island, Gruta da Pedra, 5-16 m - Azores	38°30.950'N 28°37.618'W	Moura et al. 2012b	Atlantic	1
917	568	Plumularia setacea Ponta da Oliveira + S. Miguel + Faial, 5-16 m - Madeira (4)	Plumularia setacea - lineage 6	Plumularia setacea São Miguel, 5-13 m - Azores	JN714606	DBUA 1122.02	C.J. Moura	Hand	São Miguel Island, Feteiras do Sul, 5-13 m - Azores	37°42.836'N 25°29.756'W	Moura et al. 2012b	Atlantic	1
918	568	Plumularia setacea Ponta da Oliveira + S. Miguel + Faial, 5-16 m - Madeira (4)	Plumularia setacea - lineage 6	Plumularia setacea Faial, 5-16 m - Azores	MH212962	DBUA 1184.01	C.J. Moura	Hand	Faial Island, Gruta da Pedra, epizoic colony, 5-16 m - Azores	38°30.950'N 28°37.618'W	Moura et al. 2018	Atlantic	1
919	569	Plumularia setacea Graciosa + Faial, 35-7 m - Azores (2)	Plumularia setacea - lineage 6	Plumularia setacea Graciosa, 15-7 m - Azores	MH212969	DOP C9469	C.J. Moura	Hand	Graciosa, 15-7 m - Azores	39°00.608'N 27°57.261'W	Moura et al. 2018	Atlantic	1
920	569	Plumularia setacea Graciosa + Faial, 35-7 m - Azores (2)	Plumularia setacea - lineage 6	Plumularia setacea Faial, 25 m - Azores	MH212963	DOP C9466	C.J. Moura	Hand	Faial, Monte da Guia, 25 m - Azores	38°31.089'N 28°37.231'W	Moura et al. 2018	Atlantic	1
921	570	Plumularia setacea Sagres + Vale de lobo + Berlengas, 5-25 m - S&W Portugal (3)	Plumularia setacea - lineage 6	Plumularia setacea Sagres, 10-25 m - S Portugal	MH212981	MarbisALSt114B006	Marbis 2013	Hand	Sagres, Stn M13ALST114B006, 10-25 m - S Portugal	37°01.164'N 8°57.620'W	Moura et al. 2018	Atlantic	1
922	570	Plumularia setacea Sagres + Vale de lobo + Berlengas, 5-25 m - S&W Portugal (3)	Plumularia setacea - lineage 6	Plumularia setacea Berlengas, 5-16 m - W Portugal	MH212951	DBUA 1123.03	C.J. Moura	Hand	Berlenga Island, Ilhéu do Soldado, 5-16 m - W Portugal	39°24.981'N 9°30.784'W	Moura et al. 2018	Atlantic	1
923	570	Plumularia setacea Sagres + Vale de lobo + Berlengas, 5-25 m - S&W Portugal (3)	Plumularia setacea - lineage 6	Plumularia setacea Off Vale de Lobo, 10-25 m - S Portugal	MH212993		Marbis 2013	Hand	Off Vale de Lobo, Stn. M13ALSTA35B018, 10-25 m - S Portugal	37°01.000'N 8°05.000'W	Moura et al. 2018	Atlantic	1
924	571	Plumularia virginiae California, 16-6 m - W USA	Plumularia setacea (lineage 7) + P. virginiae + P. duseni + P. cf. duseni + P. lagenifera	Plumularia virginiae California, 16-6 m - W USA	MH212999	NMNH 1471899	C.J. Moura	Hand	California, Carmel Meadows, Ribera Road, 16-6 m - W USA	36°31.910'N 121°55.678'W	Moura et al. 2018	Pacific	1
925	572	Plumularia setacea Punta Canteras - Argentina	Plumularia setacea (lineage 7) + P. virginiae + P. duseni + P. cf. duseni + P. lagenifera	Plumularia setacea Punta Canteras - Argentina	KT266637	LEM m3x S144	G. Genzano		Punta Canteras - Argentina	38°04.998'S 57°31.998'W	Maronna et al. 2016	Atlantic	1
926	573	Plumularia duseni Mar del Plata - Argentina	Plumularia setacea (lineage 7) + P. virginiae + P. duseni + P. cf. duseni + P. lagenifera	Plumularia duseni Mar del Plata - Argentina	KF982231	MHNG-INVE-74202			Mar del Plata, Banco de Afuera - Argentina	38°10.020'S 57°25.020'W	Schuchert 2014	Atlantic	1
927	574	Plumularia duseni Mar del Plata - Argentina (2)	Plumularia setacea (lineage 7) + P. virginiae + P. duseni + P. cf. duseni + P. lagenifera	Plumularia duseni Mar del Plata - Argentina	KF982229	MHNG-INVE-74190			Mar del Plata, Punta Canteras - Argentina	38°07.980'S 57°37.020'W	Schuchert 2014	Atlantic	1
928	574	Plumularia duseni Mar del Plata - Argentina (2)	Plumularia setacea (lineage 7) + P. virginiae + P. duseni + P. cf. duseni + P. lagenifera	Plumularia duseni Mar del Plata - Argentina	KF982230	MHNG-INVE-74200			Mar del Plata, Banco de Afuera - Argentina	38°10.020'S 57°25.020'W	Schuchert 2014	Atlantic	1
929	575	Plumularia setacea San Juan Islands - W USA	Plumularia setacea (lineage 7) + P. virginiae + P. duseni + P. cf. duseni + P. lagenifera	Plumularia setacea San Juan Islands - W USA	KF982238	MHNG-INVE-78965			San Juan Islands - W USA	48°34.020'N 122°59.880'W	Schuchert 2014	Pacific	1
930	576	Plumularia setacea Monterey Bay, 15-3 m - W USA	Plumularia setacea (lineage 7) + P. virginiae + P. duseni + P. cf. duseni + P. lagenifera	Plumularia setacea Monterey Bay, 15-3 m - W USA	MH212975	NMNH 1471910	C.J. Moura	Hand	California, Monterey Bay, San Carlos Beach, side to Monterey Harbor, 15-3 m - W USA	36°36.612'N 121°53.555'W	Moura et al. 2018	Pacific	1
931	577	Plumularia cf. duseni Monterey Bay, ca. 20 m - W USA	Plumularia setacea (lineage 7) + P. virginiae + P. duseni + P. cf. duseni + P. lagenifera	Plumularia cf. duseni Monterey Bay, ca. 20 m - W USA	MH212935	NMNH 1471906	C.J. Moura	Hand	Monterey Bay, in front of Hopkins Marine Station, ca. 20 m - W USA	36°37.329'N 121°53.998'W	Moura et al. 2018	Pacific	1
932	578	Plumularia setacea Devonport + Army Bay - New Zealand (2)	Plumularia setacea (lineage 7) + P. virginiae + P. duseni + P. cf. duseni + P. lagenifera	Plumularia setacea Devonport - New Zealand	KF982207	MHNG-INVE-33624			Hauraki Gulf, Devonport - New Zealand	36°49.980'S 174°47.820'E	Schuchert 2014	Pacific	1
933	578	Plumularia setacea Devonport + Army Bay - New Zealand (2)	Plumularia setacea (lineage 7) + P. virginiae + P. duseni + P. cf. duseni + P. lagenifera	Plumularia setacea Army Bay - New Zealand	AY787887	MHNG-INVE-INVE29966			Auckland, Whangaparoa, Army Bay - New Zealand		Cunningham (EMBL submission)	Pacific	1
934	579	Plumularia setacea Wellington - New Zealand	Plumularia setacea (lineage 7) + P. virginiae + P. duseni + P. cf. duseni + P. lagenifera	Plumularia setacea Wellington - New Zealand	KF982205	MHNG-INVE-25116			Wellington, Evans Bay, Greta Point - New Zealand	41°18.240'S 174°48.180'E	Schuchert 2014	Pacific	1
935	580	Plumularia setacea Army Bay - New Zealand	Plumularia setacea (lineage 7) + P. virginiae + P. duseni + P. cf. duseni + P. lagenifera	Plumularia setacea Army Bay - New Zealand	KF982208				Whangaparoa Peninsula, Army Bay - New Zealand	36°35.760'S 174°48.900'E	Schuchert 2014	Pacific	1
936	581	Plumularia setacea Long Bay + Army Bay - New Zealand (2)	Plumularia setacea (lineage 7) + P. virginiae + P. duseni + P. cf. duseni + P. lagenifera	Plumularia setacea Long Bay - New Zealand	KF982204				Long Bay - New Zealand	36°40.260'S 174°44.940'E	Schuchert 2014	Pacific	1
937	581	Plumularia setacea Long Bay + Army Bay - New Zealand (2)	Plumularia setacea (lineage 7) + P. virginiae + P. duseni + P. cf. duseni + P. lagenifera	Plumularia setacea Army Bay - New Zealand	KF982203	MHNG-INVE-36020			Auckland, Whangaparoa, Army Bay - New Zealand	36°35.760'S 174°48.900'E	Schuchert 2014	Pacific	1
938	582	Plumularia setacea Monterey, 12-6 m - W USA	Plumularia setacea (lineage 7) + P. virginiae + P. duseni + P. cf. duseni + P. lagenifera	Plumularia setacea Monterey, 12-6 m - W USA	MH212973	NMNH 1471913	C.J. Moura	Hand	Pillars of fishing harbour, Monterey, 12-6 m - W USA	36°36.297'N 121°53.572'W	Moura et al. 2018	Pacific	1
939	583	Plumularia setacea Monterey, 22-3 m - W USA (2)	Plumularia setacea (lineage 7) + P. virginiae + P. duseni + P. cf. duseni + P. lagenifera	Plumularia setacea Monterey, 15-3 m - W USA	MH212974	NMNH 1471902	C.J. Moura	Hand	California, Monterey Bay, San Carlos Beach, side to Monterey Harbor, 15-3 m - W USA	36°36.612'N 121°53.555'W	Moura et al. 2018	Pacific	1
940	583	Plumularia setacea Monterey, 22-3 m - W USA (2)	Plumularia setacea (lineage 7) + P. virginiae + P. duseni + P. cf. duseni + P. lagenifera	Plumularia setacea Monterey, 22-15 m - W USA	MH212976	NMNH 1471911	C.J. Moura	Hand	Off Coral Street, Monterey (California), 22-15 m - W USA	36°38.147'N 121°55.588'W	Moura et al. 2018	Pacific	1
941	584	Plumularia setacea Punta Llonca - Chile	Plumularia setacea (lineage 7) + P. virginiae + P. duseni + P. cf. duseni + P. lagenifera	Plumularia setacea Punta Llonca - Chile	EF472684	MNHG INVE 38774			Huinay, Punta Llonca - Chile		Galea & Leclère 2007	Pacific	1
942	585	Plumularia setacea Punta Huinay - Chile (2)	Plumularia setacea (lineage 7) + P. virginiae + P. duseni + P. cf. duseni + P. lagenifera	Plumularia setacea Huinay - Chile	EF472685	MNHG INVE 38773			Chile		Galea & Leclère 2007	Pacific	1
943	585	Plumularia setacea Punta Huinay - Chile (2)	Plumularia setacea (lineage 7) + P. virginiae + P. duseni + P. cf. duseni + P. lagenifera	Plumularia setacea Huinay - Chile	EF472683	MNHG INVE 35933			Comao, Punta Huinay - Chile		Leclère et al. 2007	Pacific	1
944	586	Plumularia setacea Punta Huinay - Chile	Plumularia setacea (lineage 7) + P. virginiae + P. duseni + P. cf. duseni + P. lagenifera	Plumularia setacea Huinay - Chile	EF472682	MNHG INVE 35935			Comao, Punta Huinay - Chile		Galea & Leclère 2007	Pacific	1
945	587	Plumularia cf. duseni Monterey (California), 22-3 m - W USA (2)	Plumularia setacea (lineage 7) + P. virginiae + P. duseni + P. cf. duseni + P. lagenifera	Plumularia cf. duseni Monterey Bay, 15-3 m - W USA	MH212934	NMNH 1471903	C.J. Moura	Hand	California, Monterey Bay, San Carlos Beach, side to Monterey Harbor, 15-3 m - W USA	36°36.612'N 121°53.555'W	Moura et al. 2018	Pacific	1
946	587	Plumularia cf. duseni Monterey (California), 22-3 m - W USA (2)	Plumularia setacea (lineage 7) + P. virginiae + P. duseni + P. cf. duseni + P. lagenifera	Plumularia cf. duseni Monterey (California), 22-15 m - W USA	MH212936	NMNH 1471912	C.J. Moura	Hand	Off Coral Street, Monterey (California), 22-15 m - W USA	36°38.147'N 121°55.588'W	Moura et al. 2018	Pacific	1
947	588	Plumularia lagenifera var. septifera Carmel Meadows (California), 16-6 m - W USA	Plumularia setacea (lineage 7) + P. virginiae + P. duseni + P. cf. duseni + P. lagenifera	Plumularia lagenifera var. septifera Carmel Meadows (California), 16-6 m - W USA	MH212946	NMNH 1473750	C.J. Moura	Hand	California, Carmel Meadows, Ribera Road, 16-6 m - W USA	36°31.910'N 121°55.678'W	Moura et al. 2018	Pacific	1
948	589	Plumularia lagenifera Friday Harbour + San Juan Islands - NW USA (5)	Plumularia setacea (lineage 7) + P. virginiae + P. duseni + P. cf. duseni + P. lagenifera	Plumularia lagenifera Friday Harbour - NW USA	DQ855928				Friday Harbour - NW USA		Leclère et al. 2007	Pacific	1
949	589	Plumularia lagenifera Friday Harbour + San Juan Islands - NW USA (5)	Plumularia setacea (lineage 7) + P. virginiae + P. duseni + P. cf. duseni + P. lagenifera	Plumularia lagenifera Friday Harbour - NW USA	KP776797	MHNG-INVE-78970			Friday Harbor Laboratories - NW USA	48°33.000'N 123°00.600'W	Schuchert 2014	Pacific	1
950	589	Plumularia lagenifera Friday Harbour + San Juan Islands - NW USA (5)	Plumularia setacea (lineage 7) + P. virginiae + P. duseni + P. cf. duseni + P. lagenifera	Plumularia lagenifera San Juan Islands - NW USA	KF982249	MHNG-INVE-82105			San Juan Islands - NW USA	48°33.420'N 122°59.460'W	Schuchert 2014	Pacific	1
951	589	Plumularia lagenifera Friday Harbour + San Juan Islands - NW USA (5)	Plumularia setacea (lineage 7) + P. virginiae + P. duseni + P. cf. duseni + P. lagenifera	Plumularia lagenifera San Juan Islands - NW USA	KF982239	MHNG-INVE-78966			San Juan Islands, Friday Harbor Laboratories, floating docks - NW USA	48°32.700'N 123°00.720'W	Schuchert 2014	Pacific	1
952	589	Plumularia lagenifera Friday Harbour + San Juan Islands - NW USA (5)	Plumularia setacea (lineage 7) + P. virginiae + P. duseni + P. cf. duseni + P. lagenifera	Plumularia lagenifera San Juan Islands - NW USA	KF982237	MHNG-INVE-78964			San Juan Islands - SW USA	48°34.020'N 122°59.880'W	Schuchert 2014	Pacific	1
953	590	Plumularia lagenifera Carmel Meadows (California), 16-6 m - W USA	Plumularia setacea (lineage 7) + P. virginiae + P. duseni + P. cf. duseni + P. lagenifera	Plumularia lagenifera Carmel Meadows (California), 16-6 m - W USA	MH212945	NMNH 1471896	C.J. Moura	Hand	California, Carmel Meadows, Ribera Road, 16-6 m - W USA	36°31.910'N 121°55.678'W	Moura et al. 2018	Pacific	1
954	591	Plumularia setacea False Bay - South Africa	Plumularia setacea - lineage 8	Plumularia setacea False Bay - South Africa	KF982210	MHNG-INVE-34018			False Bay, Simons Town, Boulder Beach - South Africa	34°12.060'S 18°27.420'W	Schuchert 2014	Atlantic	1
955	592	Plumularia setacea False Bay - South Africa	Plumularia setacea - lineage 8	Plumularia setacea False Bay - South Africa	KF982211	MHNG-INVE-34021			False Bay, Simons Town, Boulder Beach - South Africa	34°12.060'S 18°27.420'W	Schuchert 2014	Atlantic	1
956	593	Plumularia setacea False Bay - South Africa	Plumularia setacea - lineage 8	Plumularia setacea False Bay - South Africa	KF982209	MHNG-INVE-34012			False Bay, Simons Town, Boulder Beach - South Africa	34°12.060'S 18°27.420'W	Schuchert 2014	Atlantic	1
957	594	Plumularia strictocarpa São Sebastião - Brazil	Plumularia strictocarpa (lineage 2) + Plumularia (cf.) setacea (lineage 9)	Plumularia strictocarpa São Sebastião - Brazil	DQ855940				São Sebastião, Parque, Praia do Segredo - Brazil		Leclère et al. 2007	Atlantic	1
958	595	Plumularia (cf.) setacea Bocas del Toro, 15-9 m - NW Panama	Plumularia strictocarpa (lineage 2) + Plumularia (cf.) setacea (lineage 9)	Plumularia (cf.) setacea Bocas del Toro, 15-9 m - NW Panama	MH212937		C.J. Moura	Hand	Bocas del Toro, Cayo Tigre, 15-9 m - NW Panama	9°15.427'N 81°56.532'W	Moura et al. 2018	Atlantic	1
959	596	Plumularia (cf.) setacea Isla Uvita, 13-16 m - SE Costa Rica	Plumularia strictocarpa (lineage 2) + Plumularia (cf.) setacea (lineage 9)	Plumularia (cf.) setacea Isla Uvita, 13-16 m - SE Costa Rica	MH212938	MZUCR 2444	C.J. Moura	Hand	Isla Uvita (north), 13-16 m - SE Costa Rica	9°59.767'N 83°00.787'W	Moura et al. 2018	Atlantic	1
960	597	Plumularia setacea Ponta da Oliveira - Madeira (2)	Plumularia setacea - lineage 10	Plumularia setacea Ponta da Oliveira - Madeira	KF982220	MHNG-INVE-64485			Ponta da Oliveira - Madeira	32°38.460'N 16°49.920'W	Schuchert 2014	Atlantic	1
961	597	Plumularia setacea Ponta da Oliveira - Madeira (2)	Plumularia setacea - lineage 10	Plumularia setacea Ponta da Oliveira - Madeira	KF982222	MHNG-INVE-64487			Ponta da Oliveira - Madeira	32°38.460'N 16°49.920'W	Schuchert 2014	Atlantic	1
962	598	Plumularia setacea Ponta da Oliveira - Madeira	Plumularia setacea - lineage 10	Plumularia setacea Ponta da Oliveira - Madeira	KF982221	MHNG-INVE-64486			Ponta da Oliveira - Madeira	32°38.460'N 16°49.920'W	Schuchert 2014	Atlantic	1
963	599	Plumularia gaimardi Simons Town - South Africa	Plumularia gaimardi	Plumularia gaimardi Simons Town - South Africa	FJ550491	MHNG-INVE-34019			Simons Town - South Africa		Leclère et al. 2009	Atlantic	1
964	600	Plumularia warreni La Reunion Island - SW Indian Ocean (2)	Plumularia warreni	Plumularia warreni La Reunion Island - SW Indian Ocean	KF982245	MHNG-INVE-82096			La Reunion Island	21°12.540'S 55°49.680'E	Schuchert 2014	Indian	1
965	600	Plumularia warreni La Reunion Island - SW Indian Ocean (2)	Plumularia warreni	Plumularia warreni La Reunion Island - SW Indian Ocean	KF982247	MHNG-INVE-82098			La Reunion Island	21°15.120'S 55°48.660'E	Schuchert 2014	Indian	1
966	601	Plumularia warreni La Reunion Island - SW Indian Ocean	Plumularia warreni	Plumularia warreni La Reunion Island - SW Indian Ocean	KF982246	MHNG-INVE-82097			La Reunion Island	21°15.120'S 55°48.660'E	Schuchert 2014	Indian	1
967	602	Plumularia setacea La Martinique Island - Caribbean (2)	Plumularia setacea - lineage 11	Plumularia setacea La Martinique Island - Caribbean	KF982242	MHNG-INVE-82058			La Martinique Island	14°31.020'N 61°06.000'W	Schuchert 2014	Atlantic	1
968	602	Plumularia setacea La Martinique Island - Caribbean (2)	Plumularia setacea - lineage 11	Plumularia setacea La Martinique Island - Caribbean	KF982243	MHNG-INVE-82060			La Martinique Island - Caribbean	14°50.280'N 61°13.920'W	Schuchert 2014	Atlantic	1
969	603	Plumularia setacea S. Tomé island + Príncipe island, 3-12 m - São Tomé and Príncipe (2)	Plumularia setacea - lineage 11	Plumularia setacea S. Tomé island, 3 m - São Tomé and Príncipe	MH212980	DOP C9434	C.J. Moura	Hand	Ilhéu das Cabras, 3 m - S. Tomé	0°24.572'N 6°42.906'E	Moura et al. 2018	Atlantic	1
970	603	Plumularia setacea S. Tomé island + Príncipe island, 3-12 m - São Tomé and Príncipe (2)	Plumularia setacea - lineage 11	Plumularia setacea Príncipe, 12-6 m - São Tomé and Príncipe	MH212979	DOP C9443	C.J. Moura	Hand	Príncipe, Mosteiros, 12-6 m - São Tomé and Príncipe	1°41.026'N 7°28.318'E	Moura et al. 2018	Atlantic	1
971	604	Plumularia setacea Príncipe island, 6-3 m - S. Tomé and Príncipe	Plumularia setacea - lineage 11	Plumularia setacea Príncipe island, 6-3 m - S. Tomé and Príncipe	MH212978	DOP C9445	C.J. Moura	Hand	Bom Bom islet, Príncipe island, 6-3 m - S. Tomé and Príncipe	1°42.055'N 7°24.186'E	Moura et al. 2018	Atlantic	1
972	605	Plumularia setacea São Tomé island, 26-6 m - São Tomé and Príncipe	Plumularia setacea - lineage 11	Plumularia setacea São Tomé island, 15-6 m - São Tomé and Príncipe	MH212990	DOP C9437	C.J. Moura	Hand	Lagoa Azul, São Tomé, 15-6 m - São Tomé and Príncipe	0°24.413'N 6°36.469'E	Moura et al. 2018	Atlantic	1
973	606	Plumularia setacea Glovers atoll, 30-16 m - Belize	Plumularia setacea - lineage 11	Plumularia setacea Glovers atoll, 30-16 m - Belize	MH212968	NMNH 1471947	C.J. Moura	Hand	Glovers atoll, 30-16 m - Belize	16°44.358'N 87°48.224'W	Moura et al. 2018	Atlantic	1
974	607	Plumularia setacea Miami (Florida), 15 m - SE USA	Plumularia setacea - lineage 11	Plumularia setacea Miami (Florida), 15 m - SE USA	MH212972	NMNH 1471922	C.J. Moura	Hand	Biscayne wreck, Miami (Florida), 15 m - SE USA	25°42.158'N 80°05.181'W	Moura et al. 2018	Atlantic	1
975	608	Plumularia setacea Carrie Bow Cay, 40-20 m - Belize	Plumularia setacea - lineage 11	Plumularia setacea Carrie Bow Cay, 40-20 m - Belize	MH212955	NMNH 1471941	C.J. Moura	Hand	Carrie Bow Cay, 40-20 m - Belize	16°46.049'N 88°04.448'W	Moura et al. 2018	Atlantic	1
976	609	Plumularia setacea Coiba, 20-10 m - SW Panama	Plumularia setacea - lineage 12	Plumularia setacea Coiba, 20-10 m - SW Panama	MH212957		C.J. Moura	Hand	Coiba, Roca de Buffet, 20-10 m - SW Panama	7°41.686'N 81°36.792'W	Moura et al. 2018	Pacific	1
977	610	Plumularia setacea Frailes island, 14-9 m - S Panama	Plumularia setacea - lineage 12	Plumularia setacea Frailes island, 14-9 m - S Panama	MH212967	STRI CJM49	C.J. Moura	Hand	Pedasi, Frailes island, near Venao, 14-9 m - S Panama	7°24.097'N 80°10.007'W	Moura et al. 2018	Pacific	1
978	611	Plumularia setacea Carrie Bow Cay, ca. 6 m - Belize	Plumularia setacea - lineage 13	Plumularia setacea Carrie Bow Cay, ca. 6 m - Belize	MH212956	NMNH 1471940	C.J. Moura	Hand	Carrie Bow Cay, ca. 6 m - Belize	16°47.384'N 88°04.664'W	Moura et al. 2018	Atlantic	1
979	612	Plumularia strictocarpa Moorea - French Polynesia	Plumularia strictocarpa - lineage 3	Plumularia strictocarpa Moorea - French Polynesia	KF982225	UF INVE 6820			Moorea - French Polynesia	17°28.560'S 149°50.280'W	Schuchert 2014	Pacific	1
980	613	Plumularia strictocarpa Moorea - French Polynesia	Plumularia strictocarpa - lineage 3	Plumularia strictocarpa Moorea - French Polynesia	KF982227	UF INVE 7112			Moorea - French Polynesia	17°33.120'S 149°46.620'W	Schuchert 2014	Pacific	1
981	614	Plumularia setacea Miami (E Florida), 30-24 m - SE USA	Plumularia setacea - lineage 14	Plumularia setacea Miami (E Florida), 30-24 m - SE USA	MH212971	NMNH 1471928	C.J. Moura	Hand	Orion Wreck, Miami, Florida, 30-24 m - SE USA	25°24.521'N 80°02.860'W	Moura et al. 2018	Atlantic	1
982	615	Plumularia cf. hyalina Leigh - New Zealand	Plumularia cf. hyalina	Plumularia cf. hyalina Leigh - New Zealand	AY787913	MHNG-INVE-25333			Leigh - New Zealand		Cunningham (EMBL submission)	Pacific	1
983	616	Plumularia setaceoides Wellington - New Zealand	Plumularia setaceoides - lineage 1	Plumularia setaceoides Wellington - New Zealand	DQ855931	MHNG-INVE-33460			Wellington, Te Raikaihau - New Zealand		Leclère et al. 2007	Pacific	1
984	617	Plumularia setaceoides Victoria - Australia	Plumularia setaceoides - lineage 2	Plumularia setaceoides Victoria - Australia	KF982240	MHNG-INVE-79153			Victoria, Port Philip, St Leonards Jetty, on Sargassum sp. - Australia	38°10.200'S 144°43.200'E	Schuchert 2014	Indian	1
985	618	Plumularia filicaulis False Bay - South Africa	Plumularia filicaulis	Plumularia filicaulis False Bay - South Africa	DQ855926	MHNG-INVE-34020			False Bay, Simons Town, Boulder Beach - South Africa		Leclère et al. 2007	Atlantic	1
986	619	Plumularia filicaulis Port Phillip Bay - Australia	Plumularia filicaulis	Plumularia filicaulis Port Phillip Bay - Australia	KF982232	MHNG-INVE-74955			Port Phillip Bay - Australia	38°09.000'S 144°52.200'E	Schuchert 2014	Pacific	1
987	620	Nemertesia ramosa SE Yuma MV, 907 m - Gulf of Cadiz	Nemertesia ramosa	Nemertesia ramosa SE Yuma MV, 907 m - Gulf of Cadiz	JN714564	DBUA 1097.01	64PE284	Box-corer	Carbonate mound province, SE Yuma mud volcano, Stn. 12722-1, 907 m - Gulf of Cadiz	35°18.630'N 7°00.990'W	Moura et al. 2012b	Atlantic		1
988	621	Nemertesia ramosa Algarve, Berlengas, UK, Meknes MV, 10-736 m - S,W Portugal & UK & Gulf of Cadiz (9)	Nemertesia ramosa	Nemertesia ramosa Tavira, 10-25 m - S Portugal	MH212917		Marbis 2013	Hand	Tavira, Stn. M13ALST13B004, 10-25 m - S Portugal	37°04.000'N 7°36.000'W	Moura et al. 2018	Atlantic	1
989	621	Nemertesia ramosa Algarve, Berlengas, UK, Meknes MV, 10-736 m - S,W Portugal & UK & Gulf of Cadiz (9)	Nemertesia ramosa	Nemertesia ramosa Plymouth, 12-18 m - UK	MH212912	MHNG-INVE-54568			Plymouth, Firestone Bay, 12-18 m - UK		Moura et al. 2018	Atlantic	1
990	621	Nemertesia ramosa Algarve, Berlengas, UK, Meknes MV, 10-736 m - S,W Portugal & UK & Gulf of Cadiz (9)	Nemertesia ramosa	Nemertesia ramosa Berlengas, 17-22 m - W Portugal	JN714567	DBUA 1120.01	C.J. Moura	Hand	Berlengas, Farilhoes, 17-22 m - W Portugal	39°28.494'N 9°32.64'W	Moura et al. 2012b	Atlantic	1
991	621	Nemertesia ramosa Algarve, Berlengas, UK, Meknes MV, 10-736 m - S,W Portugal & UK & Gulf of Cadiz (9)	Nemertesia ramosa	Nemertesia ramosa Berlengas, 28-32 m - W Portugal	JN714568	DBUA 1120.02	C.J. Moura	Hand	Berlengas, Farilhões (cave), 28-32 m - W Portugal	39°28.351'N 9°32.821'W	Moura et al. 2012b	Atlantic	1
992	621	Nemertesia ramosa Algarve, Berlengas, UK, Meknes MV, 10-736 m - S,W Portugal & UK & Gulf of Cadiz (9)	Nemertesia ramosa	Nemertesia ramosa Plymouth, 18-25 m - UK	JN714569	DBUA 1106.01	C.J. Moura	Hand	Plymouth, Mewstone, 18-25 m - UK	50°17.600'N 4°05.600'W	Moura et al. 2012b	Atlantic	1
993	621	Nemertesia ramosa Algarve, Berlengas, UK, Meknes MV, 10-736 m - S,W Portugal & UK & Gulf of Cadiz (9)	Nemertesia ramosa	Nemertesia ramosa Lundy Island, 5-40 m - UK	AM888328	DBUA 942.01	J. Hall-Spencer	Hand	Lundy Island, 5-40 m - UK	51°09.24'N 4°39.18'W	Moura et al. 2008	Atlantic	1
994	621	Nemertesia ramosa Algarve, Berlengas, UK, Meknes MV, 10-736 m - S,W Portugal & UK & Gulf of Cadiz (9)	Nemertesia ramosa	Nemertesia ramosa Sagres, 50-100 m - S Portugal	MH212916		J. Boavida	Hand	Sagres, Stn. CATAMAR-ByCatch, 50-100 m - S Portugal		Moura et al. 2018	Atlantic	1
995	621	Nemertesia ramosa Algarve, Berlengas, UK, Meknes MV, 10-736 m - S,W Portugal & UK & Gulf of Cadiz (9)	Nemertesia ramosa	Nemertesia ramosa ?Scotland	MH212911		J. Drewery		Stn. 2014#22 - Scotland?		Moura et al. 2018	Atlantic	1
996	621	Nemertesia ramosa Algarve, Berlengas, UK, Meknes MV, 10-736 m - S,W Portugal & UK & Gulf of Cadiz (9)	Nemertesia ramosa	Nemertesia ramosa Meknés Carb. Prov., 736 m - Gulf of Cadiz	JN714565	DBUA 1097.02	R/V Pelagia ; 64PE284	Box-corer	Meknés Carbonate Mound Provinces, Stn Geob12739-1, 736 m - Gulf of Cadiz	35°00.010'N 7°04.470'W	Moura et al. 2012b	Atlantic		1
997	622	Nemertesia ramosa S. Vicente, 305 m - Cape Verde	Nemertesia ramosa	Nemertesia ramosa S. Vicente, 305 m - Cape Verde	MH212915	FAU 11-IX-90-3-002a		2' DREDGE	S. Vicente, NW of Ponta do Machado, 305 m - Cape Verde	16°52.500'N 25°07.250'W	Moura et al. 2018	Atlantic		1
998	623	Nemertesia ramosa S. Miguel + Terceira + Pico-Faial, 52-150 m - Azores (5)	Nemertesia ramosa	Nemertesia ramosa S. Miguel, 52 m - Azores	MH212913	DOP C7382	R/V Arquipélago	Palangre de fundo	S. Miguel, 52 m - Azores	37°42.923'N 25°21.004'W	Moura et al. 2018	Atlantic	1
999	623	Nemertesia ramosa S. Miguel + Terceira + Pico-Faial, 52-150 m - Azores (5)	Nemertesia ramosa	Nemertesia ramosa Terceira, 60 m - Azores	MH212918	DOP C9477	T. Kincaid	Hand	Terceira, Ilhéu das Cabras, 60 m - Azores	38°37.885'N 27°09.070'W	Moura et al. 2018	Atlantic	1
1000	623	Nemertesia ramosa S. Miguel + Terceira + Pico-Faial, 52-150 m - Azores (5)	Nemertesia ramosa	Nemertesia ramosa S. Miguel, 61 m - Azores	MH212914	DOP C7381	R/V Arquipélago ; V. Matos	Palangre de fundo	S. Miguel, 61 m - Azores	37°42.840'N 25°20.921'W	Moura et al. 2018	Atlantic	1
1001	623	Nemertesia ramosa S. Miguel + Terceira + Pico-Faial, 52-150 m - Azores (5)	Nemertesia ramosa	Nemertesia ramosa Pico-Faial Channel, 150 m - Azores	JN714563	DBUA 1119.01	Lula	Submersible	Pico-Faial Channel, LULA dive #133, 150 m - Azores	38°30.541'N 28°36.544'W	Moura et al. 2012b	Atlantic			1
1002	623	Nemertesia ramosa S. Miguel + Terceira + Pico-Faial, 52-150 m - Azores (5)	Nemertesia ramosa	Nemertesia ramosa Pico-Faial Channel - Azores	JN714562	DOP C2112	Fishing fleet of Horta		Pico-Faial Channel - Azores		Moura et al. 2012b	Atlantic			1
1003	624	Nemertesia ramosa Desertas, 30-91 m - Madeira	Nemertesia ramosa	Nemertesia ramosa Desertas, 30-91 m - Madeira	JN714566	MMF 25124	R/V Johnson Sea Link	Submersible	Desertas, 30-91 m - Madeira	32°23.00'N 16°27.23'W	Moura et al. 2012b	Atlantic	1
1004	625	Nemertesia cf. ventriculiformis off Banyuls-sur-Mer, 62 m - S France	Nemertesia ramosa	Nemertesia cf. ventriculiformis off Banyuls-sur-Mer, 62 m - S France	MH212902	MHNG-INVE-Ba02.15.3			off Banyuls-sur-Mer, 62 m - S France	42°30.360°N 3°10.620'E	Moura et al. 2018	Mediterranean	1
1005	626	Nemertesia octoseriata Okinawa, 114-115 - Japan	Nemertesia octoseriata	Nemertesia octoseriata Okinawa, 114-115 - Japan	MH212903	MHNG-INVE-69620		Tabata (Beam Trawl)	Okinawa, 114-115 - Japan	26°15.270'N 126°47.676'E	Moura et al. 2018	Pacific			1
1006	627	Nemertesia ventriculiformis Mercator MV, 373-381 m - Gulf of Cadiz (2)	Nemertesia ventriculiformis	Nemertesia ventriculiformis Mercator MV, 381 m - Gulf of Cadiz	MH212932		James Cook 10	ROV	Mercator mud volcano, Stn. Isis 27 Rock 7, 381 m - Gulf of Cadiz	35°18.840'N 6°37.039'W	Moura et al. 2018	Atlantic		1
1007	627	Nemertesia ventriculiformis Mercator MV, 373-381 m - Gulf of Cadiz (2)	Nemertesia ventriculiformis	Nemertesia ventriculiformis Mercator MV, 373 m - Gulf of Cadiz	MH212931	DBUA 1898.03	James Cook 10	ROV	NE Mercator mud volcano, 373 m - Gulf of Cadiz	35°18.825'N 6°37.154'W	Moura et al. 2018	Atlantic		1
1008	628	Nemertesia ventriculiformis Lagos + Carbonate Prov. + Mercator MV + Granada MV, 61-600 m - Gulf of Cadiz & Alboran Sea (10)	Nemertesia ventriculiformis	Nemertesia ventriculiformis Lagos, 61 m - S Portugal	MH212930		J. Boavida ; DeepReefs	Hand	Lagos, Stn. DR11S5D1T1R0.7, 61 m - S Portugal	37°00.235'N 8°42.223'W	Moura et al. 2018	Atlantic	1
1009	628	Nemertesia ventriculiformis Lagos + Carbonate Prov. + Mercator MV + Granada MV, 61-600 m - Gulf of Cadiz & Alboran Sea (10)	Nemertesia ventriculiformis	Nemertesia ventriculiformis NE Mercator MV, 426 m - Gulf of Cadiz	MH212933	DBUA 1898.01	James Cook 10	ROV	NE Mercator mud volcano, 426 m - Gulf of Cadiz	35°18.839'N 6°37.354'W	Moura et al. 2018	Atlantic		1
1010	628	Nemertesia ventriculiformis Lagos + Carbonate Prov. + Mercator MV + Granada MV, 61-600 m - Gulf of Cadiz & Alboran Sea (10)	Nemertesia ventriculiformis	Nemertesia ventriculiformis Mercator MV, 355 m - Gulf of Cadiz	AM888337	DBUA 1099.01	R/V Prof. Logachev ; TTR15	Gravity-corer	Mercator MV, Stn 575, 355 m - Gulf of Cadiz	35°17.903'N 6°38.715'W	Moura et al. 2008	Atlantic		1
1011	628	Nemertesia ventriculiformis Lagos + Carbonate Prov. + Mercator MV + Granada MV, 61-600 m - Gulf of Cadiz & Alboran Sea (10)	Nemertesia ventriculiformis	Nemertesia ventriculiformis Mercator MV, 376 m - Gulf of Cadiz	JN714559	DBUA 1101.02	James Cook 10	ROV	Mercator MV, Stn Dive 27 Rock 6, 376 m - Gulf of Cadiz	35°18.827'N 6°37.058'W	Moura et al. 2012b	Atlantic		1
1012	628	Nemertesia ventriculiformis Lagos + Carbonate Prov. + Mercator MV + Granada MV, 61-600 m - Gulf of Cadiz & Alboran Sea (10)	Nemertesia ventriculiformis	Nemertesia ventriculiformis Mercator MV, 350 m - Gulf of Cadiz	AM888336	DBUA 1100.01	Maria S. MERIAN No. 1 Leg 3	GKG	Mercator MV, Stn 242, 350 m - Gulf of Cadiz	35°17.870'N 6°38.810'W	Moura et al. 2008	Atlantic		1
1013	628	Nemertesia ventriculiformis Lagos + Carbonate Prov. + Mercator MV + Granada MV, 61-600 m - Gulf of Cadiz & Alboran Sea (10)	Nemertesia ventriculiformis	Nemertesia ventriculiformis Melilla Carb. Mound, 333 m - Alboran Sea	JN714556	DBUA 1096.02	R/V Prof. Logachev ; TTR17-leg1	Grab	Melilla Carbonate Mound, Stn 394, 333 m - Alboran Sea	35°26.064'N 2°30.585'W	Moura et al. 2012b	Mediterranean		1
1014	628	Nemertesia ventriculiformis Lagos + Carbonate Prov. + Mercator MV + Granada MV, 61-600 m - Gulf of Cadiz & Alboran Sea (10)	Nemertesia ventriculiformis	Nemertesia ventriculiformis Granada MV, 600 m - Alboran Sea	JN714555	DBUA 1096.01	R/V Prof. Logachev	Grab	Granada MV, Stn 420, 600 m - Alboran Sea	35°33.854'N 4°37.435'W	Moura et al. 2012b	Mediterranean		1
1015	628	Nemertesia ventriculiformis Lagos + Carbonate Prov. + Mercator MV + Granada MV, 61-600 m - Gulf of Cadiz & Alboran Sea (10)	Nemertesia ventriculiformis	Nemertesia ventriculiformis Bathyal environment - Gulf of Cadiz	JN714561	DBUA 1098.03	R/V Pelagia ; M2007	Box-corer	Unknown station, net trapped on sampling device, bathyal environment - Gulf of Cadiz		Moura et al. 2012b	Atlantic		1
1016	628	Nemertesia ventriculiformis Lagos + Carbonate Prov. + Mercator MV + Granada MV, 61-600 m - Gulf of Cadiz & Alboran Sea (10)	Nemertesia ventriculiformis	Nemertesia ventriculiformis Mercator MV, 428 m - Gulf of Cadiz	JN714558	DBUA 1101.01	James Cook 10	ROV	Mercator MV, Stn Dive 27 Rock 1, 428 m - Gulf of Cadiz	35°18.755'N 6°37.422'W	Moura et al. 2012b	Atlantic		1
1017	628	Nemertesia ventriculiformis Lagos + Carbonate Prov. + Mercator MV + Granada MV, 61-600 m - Gulf of Cadiz & Alboran Sea (10)	Nemertesia ventriculiformis	Nemertesia ventriculiformis Unkn. Carb. Prov., 461 m - Gulf of Cadiz	JN714557	DBUA 1098.01	R/V Pelagia ; M2007	Box-corer	Unknown Carbonate Province, Stn 41, 461 m - Gulf of Cadiz	35°00.113'N 6°44.815'W	Moura et al. 2012b	Atlantic		1
1018	629	Nemertesia ventriculiformis Pen Duick Escarp., 416 m - Gulf of Cadiz	Nemertesia ventriculiformis	Nemertesia ventriculiformis Pen Duick Escarp., 416 m - Gulf of Cadiz	JN714559	DBUA 1098.02	R/V Pelagia ; M2007	Box-corer	Pen Duick Escarpment, Stn 17, 416 m - Gulf of Cadiz	35°17.061'N 6°42.617'W	Moura et al. 2012b	Atlantic		1
1019	630	Nemertesia sp. NE Mercator MV, 426-432 m - Gulf of Cadiz (2)	Nemertesia antennina - cryptic lineage 1	Nemertesia sp. NE Mercator MV, 432 m - Gulf of Cadiz	JN714598	DBUA 1113.02	James Cook 10	ROV	NE Mercator MV, Stn Dive 27 Rock 2, 432 m - Gulf of Cadiz	35°18.823'N 6°37.377'W	Moura et al. 2012b	Atlantic		1
1020	630	Nemertesia sp. NE Mercator MV, 426-432 m - Gulf of Cadiz (2)	Nemertesia antennina - cryptic lineage 1	Nemertesia sp. NE Mercator MV, 426 m - Gulf of Cadiz	JN714597	DBUA 1113.01	James Cook 10	ROV	NE Mercator MV, Stn Dive 27 Rock 3, 426 m - Gulf of Cadiz	35°18.839'N 6°37.354'W	Moura et al. 2012b	Atlantic		1
1021	631	Nemertesia sp. North Carolina, 423 m - SE USA	Nemertesia antennina - cryptic lineage 1	Nemertesia sp. North Carolina, 423 m - SE USA	MH212924	NMNH 1473795	CH-06-015	Otter Trawl	North Carolina, off Cape Lookout, Stn. CH-06-015, 423 m - SE USA	34°12.368'N 75°52.828'W	Moura et al. 2018	Atlantic		1
1022	632	Nemertesia sp. Off South Carolina 507-633 m - SE USA (2)	Nemertesia antennina - cryptic lineage 1	Nemertesia sp. Off South Carolina, 613-633 m - SE USA	MH212929	NMNH 1473813	JSLI-2005	Submersible	Off South Carolina, Stn. JSL-05-4903, 613-633 m - SE USA	32°00.950'N 77°40.163'W	Moura et al. 2018	Atlantic		1
1023	632	Nemertesia sp. Off South Carolina 507-633 m - SE USA (2)	Nemertesia antennina - cryptic lineage 1	Nemertesia sp. South Carolina, 507 m - SE USA	MH212928	NMNH 1473833	JSLI-2005	Submersible	South Carolina, JSLI-2005-4901, 507 m - SE USA	31°42.361'N 79°07.424'W	Moura et al. 2018	Atlantic		1
1024	633	Nemertesia sp. / cf. perrieri Off Terceira island + Unkn. location, 51-100 m - Azores (2)	Nemertesia antennina - cryptic lineage 2	Nemertesia sp. / cf. perrieri Off Terceira island, 51-100 m - Azores	JN714601	DOP C408	R/V Arquipélago	Palangre de fundo	Terceira, Ponta das Contendas, 51-100 m - Azores	38°37.020'N 27°04.020'W	Moura et al. 2012b	Atlantic	1
1025	633	Nemertesia sp. / cf. perrieri Off Terceira island + Unkn. location, 51-100 m - Azores (2)	Nemertesia antennina - cryptic lineage 2	Nemertesia sp. / cf. perrieri Unknown location - Azores	MH212923	DOP C9003	F. Porteiro		Unknown location - Azores		Moura et al. 2018	Atlantic		1
1026	634	Nemertesia sp. Pico-Faial + Azores Bank + P. Alice Bank, 205-640 m - Azores (6)	Nemertesia antennina - cryptic lineage 2	Nemertesia sp. Pico-Faial channel, 549-640 m - Azores	MH212927	DOP C8242	F/V Flor da Horta ; T. Bento	Palangre de fundo	Pico-Faial channel, 549-640 m - Azores	38°59.142'N 29°50.502'W	Moura et al. 2018	Atlantic		1
1027	634	Nemertesia sp. Pico-Faial + Azores Bank + P. Alice Bank, 205-640 m - Azores (6)	Nemertesia antennina - cryptic lineage 2	Nemertesia sp. Pico, 457-530 m - Azores	MH212926	DOP C5052	F/V Mestre Bobicha ; T. Bento	Palangre de fundo	Pico, 457-530 m - Azores	38°11.640'N 27°43.140'W	Moura et al. 2018	Atlantic		1
1028	634	Nemertesia sp. Pico-Faial + Azores Bank + P. Alice Bank, 205-640 m - Azores (6)	Nemertesia antennina - cryptic lineage 2	Nemertesia sp. Azores Bank, 347 m - Azores	MH212922	DOP C3877	F/V Flor da Horta ; V.S. Monteiro	Palangre de fundo	Azores Bank, 347 m - Azores	37°57.060'N 29°10.380'W	Moura et al. 2018	Atlantic		1
1029	634	Nemertesia sp. Pico-Faial + Azores Bank + P. Alice Bank, 205-640 m - Azores (6)	Nemertesia antennina - cryptic lineage 2	Nemertesia sp. Princesa Alice Bank, 567 m - Azores	JN714604	DOP C849	F/V Açor Ocidental	Palangre de fundo	Princesa Alice Bank, 567 m - Azores	37°39.480'N 28°53.520'W	Moura et al. 2012b	Atlantic		1
1030	634	Nemertesia sp. Pico-Faial + Azores Bank + P. Alice Bank, 205-640 m - Azores (6)	Nemertesia antennina - cryptic lineage 2	Nemertesia sp. Princesa Alice Bank, 567 m - Azores	JN714603	DOP C848	F/V Açor Ocidental	Palangre de fundo	Princesa Alice Bank, 567 m - Azores	37°39.480'N 28°53.520'W	Moura et al. 2012b	Atlantic		1
1031	634	Nemertesia sp. Pico-Faial + Azores Bank + P. Alice Bank, 205-640 m - Azores (6)	Nemertesia antennina - cryptic lineage 2	Nemertesia sp. Princesa Alice Bank, 205 m - Azores	MH212925	DOP C4453	F/V Baia das Lajes ; V.S. Monteiro	Palangre de fundo	Princesa Alice Bank, 205 m - Azores	38°00.780'N 29°20.520'W	Moura et al. 2018	Atlantic		1
1032	635	Nemertesia sp. Azores Bank, 452-492 m - Azores	Nemertesia antennina - cryptic lineage 2	Nemertesia sp. Azores Bank, 452-492 m - Azores	JN714602	DOP C2363	R/V Arquipélago	Palangre de fundo	Azores Bank, 452-492 m - Azores	38°14.280'N 28°54.120'W	Moura et al. 2012b	Atlantic		1
1033	636	Nemertesia sp. NE Mercator MV + Cadiz Channel, 376-1418 m - Gulf of Cadiz (2)	Nemertesia antennina - cryptic lineage 2	Nemertesia sp. NE Mercator MV, 376 m - Gulf of Cadiz	JN714600	DBUA 1115.01	James Cook 10	ROV	NE Mercator mud volcano, Stn Dive 27 Rock 6, 376 m - Gulf of Cadiz	35°18.827'N 6°37.058'W	Moura et al. 2012b	Atlantic		1
1034	636	Nemertesia sp. NE Mercator MV + Cadiz Channel, 376-1418 m - Gulf of Cadiz (2)	Nemertesia antennina - cryptic lineage 2	Nemertesia sp. Cadiz Channel, 1275-1418 m - Gulf of Cadiz	JN714599	DBUA 1114.01	R/V Prof. Logachev ; TTR15	Dredge	Cadiz Channel, carbonate chimneys, Stn 599, 1275-1418 m - Gulf of Cadiz	36°06.538'N 7°53.942'W	Moura et al. 2012b	Atlantic		1
1035	637	Nemertesia sp. Pen Duick Escarp. + Carbonate Provinces, 461-753 m - Gulf of Cadiz (5)	Nemertesia antennina - cryptic lineage 2	Nemertesia sp. Pen Duick Escarp., 560 m - Gulf of Cadiz	AM888335	DBUA 1105.01	R/V Pelagia ; M2006	Piston core	Pen Duick Escarpment, Stn 40A, 560 m - Gulf of Cadiz	35°18.910'N 6°47.030'W	Moura et al. 2008	Atlantic		1
1036	637	Nemertesia sp. Pen Duick Escarp. + Carbonate Provinces, 461-753 m - Gulf of Cadiz (5)	Nemertesia antennina - cryptic lineage 2	Nemertesia sp. Unkn. Carb. Prov., 461 m - Gulf of Cadiz	JN714595	DBUA 1102.03	R/V Pelagia ; M2007	Box-corer	Unknown Carbonate Province, Stn 41, 461 m - Gulf of Cadiz	35°00.113'N 6°44.815'W	Moura et al. 2012b	Atlantic		1
1037	637	Nemertesia sp. Pen Duick Escarp. + Carbonate Provinces, 461-753 m - Gulf of Cadiz (5)	Nemertesia antennina - cryptic lineage 2	Nemertesia sp. Bathyal environment - Gulf of Cadiz	JN714596	DBUA 1102.04	R/V Pelagia ; M2007	Box-corer	Unknown station, net trapped on sampling device, bathyal environment - Gulf of Cadiz		Moura et al. 2012b	Atlantic		1
1038	637	Nemertesia sp. Pen Duick Escarp. + Carbonate Provinces, 461-753 m - Gulf of Cadiz (5)	Nemertesia antennina - cryptic lineage 2	Nemertesia sp. Central Carb. Mound Prov., 753 m - Gulf of Cadiz	JN714593	DBUA 1104.01	R/V Pelagia ; 64PE284	ROV	Central Carbonate Mound Province (N area), Stn 12728-1, 753 m - Gulf of Cadiz	35°11.020'N 6°56.620'W	Moura et al. 2012b	Atlantic		1
1039	637	Nemertesia sp. Pen Duick Escarp. + Carbonate Provinces, 461-753 m - Gulf of Cadiz (5)	Nemertesia antennina - cryptic lineage 2	Nemertesia sp. Unkn. Carb. Prov., 473 m - Gulf of Cadiz	JN714594	DBUA 1102.02	R/V Pelagia ; M2007	Box-corer	Unknown Carbonate Province, Stn 40Bx, 473 m - Gulf of Cadiz	35°00.137'N 6°44.806'W	Moura et al. 2012b	Atlantic		1
1040	638	Nemertesia sp. Carbonate Province, 441 m - Gulf of Cadiz	Nemertesia antennina - cryptic lineage 2	Nemertesia sp. Carbonate Province, 441 m - Gulf of Cadiz	JN714591	DBUA 1102.01	R/V Pelagia ; M2007	Box-corer	Unknown Carbonate Province, Stn 39, 441 m - Gulf of Cadiz	35°00.230'N 6°44.894'W	Moura et al. 2012b	Atlantic		1
1041	639	Nemertesia sp. Pen Duick Escarp., 660 m - Gulf of Cadiz	Nemertesia antennina - cryptic lineage 2	Nemertesia sp. Pen Duick Escarp., 660 m - Gulf of Cadiz	JN714592	DBUA 1103.01	R/V Pelagia ; M2005	Box-corer	Pen Duick Escarpment, Stn 16, 660 m - Gulf of Cadiz	35°18.310'N 6°48.205'W	Moura et al. 2012b	Atlantic		1
1042	640	Nemertesia sp. Granada MV + Mellila MV + Mulhacen MV + Bay of Biscay + Mercator MV, 119-600 m - Alboran Sea + Gulf of Cadiz + N Spain (7)	Nemertesia antennina - cryptic lineage 2	Nemertesia sp. Granada MV, 600 m - Alboran Sea	JN714555	DBUA 1096.01	R/V Prof. Logachev ; TTR17-leg1	Grab	Granada mud volcano, Stn 420, 600 m - Alboran Sea	35°33.854'N 4°37.435'W	Moura et al. 2012b	Mediterranean		1
1043	640	Nemertesia sp. Granada MV + Mellila MV + Mulhacen MV + Bay of Biscay + Mercator MV, 119-600 m - Alboran Sea + Gulf of Cadiz + N Spain (7)	Nemertesia antennina - cryptic lineage 2	Nemertesia sp. Mulhacen MV, 365 m - Alboran Sea	JN714589	DBUA 1110.03	R/V Prof. Logachev ; TTR17	Grab	Mulhacen MV, Stn 416, 365 m - Alboran Sea	35°24.431'N 4°34.119'W	Moura et al. 2012b	Mediterranean		1
1044	640	Nemertesia sp. Granada MV + Mellila MV + Mulhacen MV + Bay of Biscay + Mercator MV, 119-600 m - Alboran Sea + Gulf of Cadiz + N Spain (7)	Nemertesia antennina - cryptic lineage 2	Nemertesia sp. Melilla Carbonate Mound, 245 m - Alboran Sea	JN714587	DBUA 1110.01	R/V Prof. Logachev ; TTR17-leg1	Gravity-corer	Melilla Carbonate Mound, Stn 393B, 245 m - Alboran Sea	35°19.799'N 2°33.067'W	Moura et al. 2012b	Mediterranean		1
1045	640	Nemertesia sp. Granada MV + Mellila MV + Mulhacen MV + Bay of Biscay + Mercator MV, 119-600 m - Alboran Sea + Gulf of Cadiz + N Spain (7)	Nemertesia antennina - cryptic lineage 2	Nemertesia sp. Bay of Biscay, 119 m - N Spain	JN714590	DBUA 1121.01	Trebol 2005 survey		Bay of Biscay, 119 m - N Spain	43°18.792'N 04°26.826'E	Moura et al. 2012b	Atlantic			1
1046	640	Nemertesia sp. Granada MV + Mellila MV + Mulhacen MV + Bay of Biscay + Mercator MV, 119-600 m - Alboran Sea + Gulf of Cadiz + N Spain (7)	Nemertesia antennina - cryptic lineage 2	Nemertesia sp. Mercator MV, 350 m - Gulf of Cadiz	AM888332	DBUA 1111.02	Maria S. MERIAN No. 1 Leg 3	GKG	Mercator MV, Stn 242, 350 m - Gulf of Cadiz	35°17.870'N 6°38.810'W	Moura et al. 2008	Atlantic		1
1047	640	Nemertesia sp. Granada MV + Mellila MV + Mulhacen MV + Bay of Biscay + Mercator MV, 119-600 m - Alboran Sea + Gulf of Cadiz + N Spain (7)	Nemertesia antennina - cryptic lineage 2	Nemertesia sp. Mercator MV, 379 m - Gulf of Cadiz	AM888333	DBUA 1111.01	Maria S. MERIAN No. 1 Leg 3	MUC	Mercator MV, Stn 287, 379 m - Gulf of Cadiz	35°17.890'N 6°39.059'W	Moura et al. 2008	Atlantic		1
1048	640	Nemertesia sp. Granada MV + Mellila MV + Mulhacen MV + Bay of Biscay + Mercator MV, 119-600 m - Alboran Sea + Gulf of Cadiz + N Spain (7)	Nemertesia antennina - cryptic lineage 2	Nemertesia sp. Mercator MV, 428 m - Gulf of Cadiz	AM888334	DBUA 1112.01	R/V Prof. Logachev ; TTR15	Gravity-corer	Mercator MV, Stn 576, 428 m - Gulf of Cadiz	35°17.657'N 6°39.129'W	Moura et al. 2008	Atlantic		1
1049	641	Nemertesia antennina + N. perrieri Algarve + Alentejo + Berlengas + Banyuls, 4-100 m - S Portugal (8)	Nemertesia antennina + N. perrieri	Nemertesia antennina Sagres, 50-100 m - S Portugal	MH212899		J. Boavida	Hand	Sagres, Stn. CATAMAR-ByCatch, 50-100 m - S Portugal		Moura et al. 2018	Atlantic	1
1050	641	Nemertesia antennina + N. perrieri Algarve + Alentejo + Berlengas + Banyuls, 4-100 m - S Portugal (8)	Nemertesia antennina + N. perrieri	Nemertesia antennina Faro, 10-25 - S Portugal	MH212897	M13ALST27B018	Marbis 2013	Hand	Faro, Stn. M13ALST27B018, 10-25 m - S Portugal	36°59.000'N 7°59.000'W	Moura et al. 2018	Atlantic	1
1051	641	Nemertesia antennina + N. perrieri Algarve + Alentejo + Berlengas + Banyuls, 4-100 m - S Portugal (8)	Nemertesia antennina + N. perrieri	Nemertesia antennina Sagres, 12-18 - S Portugal	JN714580	DBUA 1116.02	C.J. Moura	Hand	Sagres, Ponta dos Caminhos, 12-18 m - S Portugal	37°01.21°N 8°54.33'W	Moura et al. 2012b	Atlantic	1
1052	641	Nemertesia antennina + N. perrieri Algarve + Alentejo + Berlengas + Banyuls, 4-100 m - S Portugal (8)	Nemertesia antennina + N. perrieri	Nemertesia antennina Porto Covo, 15-20 m - SW Portugal	JN714579	DBUA 1116.01	C.J. Moura	Hand	Aljezur, Porto Covo, 15-20 m - SW Portugal	37°51.192'N 8°48.211'W	Moura et al. 2012b	Atlantic	1
1053	641	Nemertesia antennina + N. perrieri Algarve + Alentejo + Berlengas + Banyuls, 4-100 m - S Portugal (8)	Nemertesia antennina + N. perrieri	Nemertesia antennina Berlengas, 15-26 m - W Portugal	JN714578	DBUA 1117.01	C.J. Moura	Hand	Berlengas, Estelas, 15-26 m - W Portugal	39°25.225'N 9°32.084'W	Moura et al. 2012b	Atlantic	1
1054	641	Nemertesia antennina + N. perrieri Algarve + Alentejo + Berlengas + Banyuls, 4-100 m - S Portugal (8)	Nemertesia antennina + N. perrieri	Nemertesia antennina Sagres, 17-22 m - S Portugal	JN714581	DBUA 1116.03	C.J. Moura	Hand	Sagres, Ponta de Sagres, 17-22 m - S Portugal	36°59.700'N 8°56.715'W	Moura et al. 2012b	Atlantic	1
1055	641	Nemertesia antennina + N. perrieri Algarve + Alentejo + Berlengas + Banyuls, 4-100 m - S Portugal (8)	Nemertesia antennina + N. perrieri	Nemertesia perrieri off Banyuls-sur-Mer, 62 m - S France	DQ855925	MHNG-INVE-32971		Dredge	off Banyuls-sur-Mer, 62 m - S France	42°30.360N 3°10.620'E	Leclère et al. 2007	Mediterranean	1
1056	641	Nemertesia antennina + N. perrieri Algarve + Alentejo + Berlengas + Banyuls, 4-100 m - S Portugal (8)	Nemertesia antennina + N. perrieri	Nemertesia antennina Sines, 4-12 m- S Portugal	JN714583	DBUA 1116.04	C.J. Moura	Hand	Sines, São Torpes, 4-12 m - SW Portugal	37°54.770'N 8°48.467'W	Moura et al. 2012b	Atlantic	1
1057	642	Nemertesia antennina Sagres, 16-22 m - S Portugal	Nemertesia antennina + N. perrieri	Nemertesia antennina Sagres, 16-22 m - S Portugal	JN714582	DBUA 1129.01	LusoExpedição Olympus 2008 ; C.J. Moura		Sagres, Ponta da Atalaia, 16-22 m - S Portugal	37°00.033'N 8°55.882'W	Moura et al. 2012b	Atlantic	1
1058	643	Nemertesia antennina Ria de Vigo, 10-40 m - NW Spain	Nemertesia antennina + N. perrieri	Nemertesia antennina Ria de Vigo, 10-40 m - NW Spain	JN714586	DBUA 1109.01	F. Ramil	Hand	Ria de Vigo, 10-40 m - NW Spain		Moura et al. 2012b	Atlantic	1
1059	644	Nemertesia antennina Roscoff + Plymouth + Lundy + V. Castelo, 5-40 m - NW France & UK & NW Portugal (7)	Nemertesia antennina + N. perrieri	Nemertesia antennina Roscoff - NW France	FJ550458				Roscoff - NW France		Leclère et al. 2009	Atlantic	1
1060	644	Nemertesia antennina Roscoff + Plymouth + Lundy + V. Castelo, 5-40 m - NW France & UK & NW Portugal (7)	Nemertesia antennina + N. perrieri	Nemertesia antennina Plymouth, 12-18 - UK	MH212898	MHNG-INVE-54567		Hand	Plymouth, Firestone Bay, 12-18 - UK		Moura et al. 2018	Atlantic	1
1061	644	Nemertesia antennina Roscoff + Plymouth + Lundy + V. Castelo, 5-40 m - NW France & UK & NW Portugal (7)	Nemertesia antennina + N. perrieri	Nemertesia antennina Plymouth, 5-40 m - UK	AM888329	DBUA 948.01	J. Hall-Spencer	Hand	Plymouth, 5-40 m - UK		Moura et al. 2008	Atlantic	1
1062	644	Nemertesia antennina Roscoff + Plymouth + Lundy + V. Castelo, 5-40 m - NW France & UK & NW Portugal (7)	Nemertesia antennina + N. perrieri	Nemertesia antennina Lundy Island - UK	AM888328	DBUA 942.01	J. Hall-Spencer	Hand	Lundy Island, 5-40 m - UK	51°09.24'N 4°39.18'W	Moura et al. 2008	Atlantic	1
1063	644	Nemertesia antennina Roscoff + Plymouth + Lundy + V. Castelo, 5-40 m - NW France & UK & NW Portugal (7)	Nemertesia antennina + N. perrieri	Nemertesia antennina Off Viana do Castelo, 25-33 m - NW Portugal	JN714584	DBUA 1118.01	C.J. Moura	Hand	Off Viana do Castelo, 25-33 m - NW Portugal	41°37.379'N 8°53.805'W	Moura et al. 2012b	Atlantic	1
1064	644	Nemertesia antennina Roscoff + Plymouth + Lundy + V. Castelo, 5-40 m - NW France & UK & NW Portugal (7)	Nemertesia antennina + N. perrieri	Nemertesia antennina Viana do Castelo, 29-33 m - NW Portugal	JN714585	DBUA 1118.02	C.J. Moura	Hand	Viana do Castelo, 29-33 m - NW Portugal	41°41.680'N 8°52.711'W	Moura et al. 2012b	Atlantic	1
1065	644	Nemertesia antennina Roscoff + Plymouth + Lundy + V. Castelo, 5-40 m - NW France & UK & NW Portugal (7)	Nemertesia antennina + N. perrieri	Nemertesia antennina Roscoff - France	AY787910	MHNG-INVE-29954		Hand	Roscoff, near Carantec, 20-40 m - NW France	48°40.620'N 3°51.960'W	Cunningham (EMBL submission)	Atlantic	1
1066	645	Nemertesia sp. E Florida, 450-425 m + S Carolina, 633-730 m - SE USA (2)	Nemertesia sp.	Nemertesia sp. E Florida, 450-425 m - SE USA	MH212920	NMNH 1473790	JSLII-2009	Submersible	E Florida, Stn JSLII-2009-Atl-3700, 450-425 m - SE USA	28°18.979'N 79°45.123'W	Moura et al. 2018	Atlantic		1
1067	645	Nemertesia sp. E Florida, 450-425 m + S Carolina, 633-730 m - SE USA (2)	Nemertesia sp.	Nemertesia sp. South Carolina, 541-515 m - SE USA	MH212921	NMNH 1473803	JSLI-2005	Submersible	South Carolina, Savannah Banks, Stn JSLI-2005-4905, 541-515 m - SE USA	31°46.908'N 79°12.261'W	Moura et al. 2018	Atlantic		1
1068	646	Nemertesia sp. Deep waters - SE USA	Nemertesia sp.	Nemertesia sp. Deep waters - SE USA	MH212919	NMNH 1473815	JSL-2004		SE USA		Moura et al. 2018	Atlantic		1
1069	647	Nemertesia belini Melilla Carbonate Mound, 300 m - Alboran Sea	Nemertesia belini - lineage 1	Nemertesia belini Melilla Carbonate Mound, 300 m - Alboran Sea	JN714577	DBUA 1108.01	R/V Prof. Logachev ; TTR17-leg1	Grab	Melilla Carbonate Mound, Stn 395, 300 m - Alboran Sea	35°26.415'N 2°31.075'W	Moura et al. 2012b	Mediterranean		1
1070	648	Nemertesia belini Off Garajau, 700 m - Madeira	Nemertesia belini - lineage 2	Nemertesia belini Off Garajau, 700 m - Madeira	JN714575	MMF 36727	F/V Baía de Câmara de Lobos		Off Garajau, 700 m - Madeira	32°37.49'N 16°50.58'W	Moura et al. 2012b	Atlantic		1
1071	649	Nemertesia belini São Jorge, 1062-1100 m - Azores	Nemertesia belini - lineage 2	Nemertesia belini São Jorge, 1062-1100 m - Azores	JN714574	DOP C2232	R/V Arquipélago	Palangre de fundo	São Jorge, Queimada, Stn. 2SJO(1)P07 (Est. 22), 1062-1100 m - Azores	38°39.960'N 28°15.960'W	Moura et al. 2012b	Atlantic		1
1072	650	Nemertesia belini Princesa Alice Bank + Azores Bank, 175-307 m - Azores (3)	Nemertesia belini - lineage 2	Nemertesia belini Princesa Alice Bank, 175 m - Azores	MH212901	DOP C6596	F/V Santo Onofre ; T. Bento	Palangre de fundo	Princesa Alice Bank, 175 m - Azores	37°12.240'N 29°26.820'W	Moura et al. 2018	Atlantic			1
1073	650	Nemertesia belini Princesa Alice Bank + Azores Bank, 175-307 m - Azores (3)	Nemertesia belini - lineage 2	Nemertesia belini Azores Bank, 256 m - Azores	MH212900	DOP C4271	F/V Manuel Arriaga ; V.S. Monteiro	Palangre de fundo	Azores Bank, 256 m - Azores	38°30.600'N 29°09.540'W	Moura et al. 2018	Atlantic		1
1074	650	Nemertesia belini Princesa Alice Bank + Azores Bank, 175-307 m - Azores (3)	Nemertesia belini - lineage 2	Nemertesia belini Azores Bank, 307 m - Azores	JN714576	DOP C1433	F/V Neuza Mar	Palangre de fundo	Azores Bank, 307 m - Azores	38°06.480'N 29°00.720'W	Moura et al. 2012b	Atlantic		1
1075	651	Nemertesia norvegica Atlantis + Condor + Gamo + Cavala + Serreta + P. Alice + Azores banks, 210-1175 m - Azores (12)	Nemertesia norvegica	Nemertesia norvegica Condor Bank, 210-1175 m - Azores	MH212906	DOP C3561	R/V Arquipélago ; D. Catarino	Palangre de fundo	Condor Bank, 210-1175 m - Azores	38°34.200'N 28°57.540'W	Moura et al. 2018	Atlantic		1
1076	651	Nemertesia norvegica Atlantis + Condor + Gamo + Cavala + Serreta + P. Alice + Azores banks, 210-1175 m - Azores (12)	Nemertesia norvegica	Nemertesia norvegica Graciosa, 583 m - Azores	MH212908	DOP C7491	R/V Arquipélago ; D. Catarino	Palangre de fundo	Graciosa, 583 m - Azores	38°58.308'N 27°57.570'W	Moura et al. 2018	Atlantic		1
1077	651	Nemertesia norvegica Atlantis + Condor + Gamo + Cavala + Serreta + P. Alice + Azores banks, 210-1175 m - Azores (12)	Nemertesia norvegica	Nemertesia norvegica Gamo Bank, 501-719 m - Azores	MH212907	DOP C4730	F/V Mestre Bobicha ; T. Bento	Palangre de fundo	Gamo Bank, 501-719 m - Azores	39°36.360'N 29°20.460'W	Moura et al. 2018	Atlantic		1
1078	651	Nemertesia norvegica Atlantis + Condor + Gamo + Cavala + Serreta + P. Alice + Azores banks, 210-1175 m - Azores (12)	Nemertesia norvegica	Nemertesia norvegica Cavala Bank, 293 m - Azores	MH212905	DOP C7971	F/V Mestre Bobicha ; T. Bento	Palangre de fundo	Cavala Bank, 293 m - Azores	38°18.170'N 30°43.617'W	Moura et al. 2018	Atlantic		1
1079	651	Nemertesia norvegica Atlantis + Condor + Gamo + Cavala + Serreta + P. Alice + Azores banks, 210-1175 m - Azores (12)	Nemertesia norvegica	Nemertesia norvegica ‘Central Group' - Azores	JN714571	DOP C2052	F/V Baia das Lajes	Espinhel	‘Central Group' - Azores		Moura et al. 2012b	Atlantic
1080	651	Nemertesia norvegica Atlantis + Condor + Gamo + Cavala + Serreta + P. Alice + Azores banks, 210-1175 m - Azores (12)	Nemertesia norvegica	Nemertesia norvegica Azores bank, 219-329 m - Azores	JN714573	DOP C1709	F/V Manuel Arriaga ; I. Sampaio	Espinhel	Azores bank, 219-329 m - Azores	38°10.020'N 29°00.000'W	Moura et al. 2012b	Atlantic		1
1081	651	Nemertesia norvegica Atlantis + Condor + Gamo + Cavala + Serreta + P. Alice + Azores banks, 210-1175 m - Azores (12)	Nemertesia norvegica	Nemertesia norvegica Giant bank, 248 m - Azores	JN714570	DOP C1919	F/V Manuel Arriaga	Espinhel	Giant bank, between Flores and Faial, 248 m - Azores	38°59.040'N 29°52.980'W	Moura et al. 2012b	Atlantic		1
1082	651	Nemertesia norvegica Atlantis + Condor + Gamo + Cavala + Serreta + P. Alice + Azores banks, 210-1175 m - Azores (12)	Nemertesia norvegica	Nemertesia norvegica Azores bank, 368 m - Azores	JN714572	DOP C1496	F/V Manuel Arriaga	Palangre de fundo	Azores bank, 368 m - Azores	38°16.800'N 28°51.660'W	Moura et al. 2012b	Atlantic		1
1083	651	Nemertesia norvegica Atlantis + Condor + Gamo + Cavala + Serreta + P. Alice + Azores banks, 210-1175 m - Azores (12)	Nemertesia norvegica	Nemertesia norvegica Serreta volcano, 320 m - Azores	MH212910	DOP C7190	R/V Atalante ; I. Sampaio, & F. Tempera	Dredge	Serreta volcano, Terceira island, 320 m - Azores	38°48.180'N 27°29.040'W	Moura et al. 2018	Atlantic		1
1084	651	Nemertesia norvegica Atlantis + Condor + Gamo + Cavala + Serreta + P. Alice + Azores banks, 210-1175 m - Azores (12)	Nemertesia norvegica	Nemertesia norvegica Atlantis Seamount, 555-614m - Azores	AM888330	DBUA 1107.01	R/V Prof. Logachev ; TTR12	Dredge	Atlantis Seamount, Stn 421, 555-614m - Azores	34°10.350'N 30°10.360'W	Moura et al. 2008	Atlantic		1
1085	651	Nemertesia norvegica Atlantis + Condor + Gamo + Cavala + Serreta + P. Alice + Azores banks, 210-1175 m - Azores (12)	Nemertesia norvegica	Nemertesia norvegica Azores Bank, 622-706 m - Azores	MH212904	DOP C4850	F/V Mestre Bobicha ; T. Bento	Palangre de fundo	Azores Bank, 622-706 m - Azores	38°06.840'N 29°20.280'W	Moura et al. 2018	Atlantic		1
1086	651	Nemertesia norvegica Atlantis + Condor + Gamo + Cavala + Serreta + P. Alice + Azores banks, 210-1175 m - Azores (12)	Nemertesia norvegica	Nemertesia norvegica Princesa Alice Bank, 339 m - Azores	MH212909	DOP C9165	R/V Arquipélago ; D. Catarino	Palangre de fundo	Princesa Alice Bank, 339 m - Azores	38°00.600'N 29°15.000'W	Moura et al. 2018	Atlantic		1
1087	652	Plumularia mooreana Moorea - French Polynesia	Plumularia mooreana	Plumularia mooreana Moorea - French Polynesia	KF982228	UF INVE 7017			Moorea - French Polynesia	17°33.060'S 149°46.620'W	Schuchert 2014	Pacific	1
1088	653	Plumularia mooreana Moorea - French Polynesia	Plumularia mooreana	Plumularia mooreana Moorea - French Polynesia	KF982226	UF INVE 7026			Moorea - French Polynesia	17°33.060'S 149°46.620'W	Schuchert 2014	Pacific	1
1089	654	Plumularia mooreana Moorea - French Polynesia	Plumularia mooreana	Plumularia mooreana Moorea - French Polynesia	KF982224	UF INVE 6730			Moorea - French Polynesia	17°27.420'S 149°49.980'W	Schuchert 2014	Pacific	1
1090	655	Plumularia floridana Portobelo, 17-10 m - NE Panama	Plumularia floridana - lineage 1	Plumularia floridana Portobelo, 17-10 m - NE Panama	MH212944		C.J. Moura	Hand	Portobelo, Drake island, 17-10 m - NE Panama	9°32.323'N 79°41.037'W	Moura et al. 2018	Atlantic	1
1091	656	Plumularia floridana Escudo Veraguas, 26-30 m - N Panama	Plumularia floridana - lineage 2	Plumularia floridana Escudo Veraguas, 26-30 m - N Panama	MH212942	STRI CJM86	C.J. Moura	Hand	Isla Escudo Veraguas, 26-30 m - N Panama	9°06.115'N 81°37.351'W	Moura et al. 2018	Atlantic	1
1092	657	Plumularia floridana Bocas del Toro,17 m - NW Panama	Plumularia floridana - lineage 2	Plumularia floridana Bocas del Toro,17 m - NW Panama	MH212941	STRI CJM87	C.J. Moura	Hand	Bocas del Toro, Bastimentos, 17 m - NW Panama	9°21.418'N 82°11.020'W	Moura et al. 2018	Atlantic	1
1093	658	Plumularia floridana Bahia Culebra, 14-7 m - NW Costa Rica	Plumularia floridana - lineage 3	Plumularia floridana Bahia Culebra, 14-7 m - NW Costa Rica	MH212940	MZUCR 2438	C.J. Moura	Hand	Bahia Culebra, Miradores, 14-7 m - NW Costa Rica	10°36.657'N 85°42.079'W	Moura et al. 2018	Pacific	1
1094	659	Plumularia floridana Bahia Culebra, 6-3 m - NW Costa Rica	Plumularia floridana - lineage 3	Plumularia floridana Bahia Culebra, 6-3 m - NW Costa Rica	MH212939	MZUCR 2437	C.J. Moura	Hand	Bahia Culebra, Islas Pelonas, 6-3 m - NW Costa Rica	10°34.497'N 85°42.587'W	Moura et al. 2018	Pacific	1
1095	660	Plumularia micronema Bahia Junquillal, Bajo La Cornuda, 20-10 m - NW Costa Rica	Plumularia micronema + P. propinqua + P. floridana (lineage 4)	Plumularia micronema Bahia Junquillal, Bajo La Cornuda, 20-10 m - NW Costa Rica	MH212947	MZUCR 2450	C.J. Moura	Hand	Bahia Junquillal, Bajo La Cornuda, 20-10 m - NW Costa Rica	11°00.720'N 85°45.187'W	Moura et al. 2018	Pacific	1
1096	661	Plumularia micronema Frailes, 30-20 m - S Panama	Plumularia micronema + P. propinqua + P. floridana (lineage 4)	Plumularia micronema Frailes, 30-20 m - S Panama	MH212948	STRI CJM52	C.J. Moura	Hand	Pedasi, Frailes island, near Venao, 30-20 m - S Panama	7°24.097'N 80°10.007'W	Moura et al. 2018	Pacific	1
1097	662	Plumularia floridana off Panama City, 12-4 m - S Panama	Plumularia micronema + P. propinqua + P. floridana (lineage 4)	Plumularia floridana off Panama City, 12-4 m - S Panama	MH212943	STRI CJM47	C.J. Moura	Hand	Taboguilla, off Panama City, 12-4 m - S Panama	8°48.099'N 79°31.272'W	Moura et al. 2018	Pacific	1
1098	663	Plumularia cf. propinqua / micronema off Panama City, 17-5 m - S Panama	Plumularia micronema + P. propinqua + P. floridana (lineage 4)	Plumularia cf. propinqua / micronema off Panama City, 17-5 m - S Panama	MH213000	STRI CJM46	C.J. Moura	Hand	Valladolid, off Ciudad de Panama, 17-5 m - S Panama	8°42.690'N 79°36.110'W	Moura et al. 2018	Pacific	1
1099	664	Monotheca pulchella False Bay - South Africa	Monotheca pulchella	Monotheca pulchella False Bay - South Africa	DQ855930	MHNG-INVE-34016			False Bay, Simons Town, Boulder Beach - South Africa		Leclère et al. 2007	Atlantic	1
1100	665	Monotheca margaretta Funchal naval club, 3-13 m - Madeira	Monotheca margaretta - lineage 1	Monotheca margaretta Funchal naval club, 3-13 m - Madeira	JN714629	DBUA 1270.01	C.J. Moura	Hand	Lido, Funchal naval club, 3-13 m - Madeira	32°38.046'N 16°56.351'W	Moura et al. 2012b	Atlantic	1
1101	666	Monotheca margaretta Escudo Veraguas, 28-18 m - N Panama	Monotheca margaretta - lineage 2	Monotheca margaretta Escudo Veraguas, 28-18 m - N Panama	MH212848	STRI CJM223	C.J. Moura	Hand	Isla Escudo Veraguas, 28-18 m - N Panama	9°13.176'N 81°57.506'W	Moura et al. 2018	Atlantic	1
1102	667	Monotheca margaretta Isla Uvita, 16-24 m - E Costa Rica	Monotheca margaretta - lineage 2	Monotheca margaretta Isla Uvita, 16-24 m - E Costa Rica	MH212849	MZUCR 2449	C.J. Moura	Hand	Isla Uvita (east), 16-24 m - E Costa Rica	9°59.765'N 83°00.488'W	Moura et al. 2018	Atlantic	1
1103	668	Monotheca margaretta Mallorca - S Spain	Monotheca margaretta - lineage 2	Monotheca margaretta Mallorca - S Spain	FJ550483	MHNG-INVE-29760			Mallorca - S Spain		Leclère et al. 2009	Mediterranean	1
1104	669	Monotheca margaretta Faial island + Madeira island, 3-18 m - Azores & Madeira (2)	Monotheca margaretta - lineage 2	Monotheca margaretta Faial island, 3-18 m - Azores	JN714630	DBUA 1271.01	C.J. Moura	Hand	Faial island, near Horta, Entre Montes, 3-18 m - Azores	38°31.800'N 28°37.662'W	Moura et al. 2012b	Atlantic	1
1105	669	Monotheca margaretta Faial island + Madeira island, 3-18 m - Azores & Madeira (2)	Monotheca margaretta - lineage 2	Monotheca margaretta Ribeira Brava, 3-8 m - Madeira	JN714631	DBUA 1270.02	C.J. Moura	Hand	Ribeira Brava, fishing port, 3-8 m - Madeira	32°40.086'N 17°03.781'W	Moura et al. 2012b	Atlantic	1
1106	670	Monotheca obliqua Sagres, 2-18 m - S Portugal	Monotheca obliqua - lineage 1	Monotheca obliqua Sagres, 2-18 m - S Portugal	MH212851	DBUA 1899.01	C.J. Moura	Hand	Sagres, Ponta dos Caminhos, 2-18 m - S Portugal	37°01.21°N 8°54.33'W	Moura et al. 2018	Atlantic	1
1107	671	Monotheca obliqua Ericeira, 4-8 m - W Portugal	Monotheca obliqua - lineage 1	Monotheca obliqua Ericeira, 4-8 m - W Portugal	JN714626	DBUA 1268.01	C.J. Moura	Hand	Ericeira, Coxos, 4-8 m - W Portugal	39°00.151'N 9°25.672'W	Moura et al. 2012b	Atlantic	1
1108	672	Monotheca obliqua São Miguel Island, 18-23 m - Azores	Monotheca obliqua - lineage 1	Monotheca obliqua São Miguel Island, 18-23 m - Azores	JN714625	DBUA 1267.01	C.J. Moura	Hand	São Miguel Island, Mosteiros, 18-23 m - Azores	37°53.372'N 25°50.132'W	Moura et al. 2012b	Atlantic	1
1109	673	Monotheca obliqua Sines, 10-15 m - SW Portugal (2)	Monotheca obliqua - lineage 1	Monotheca obliqua Sines, 10-15 m - SW Portugal	JN714628	DBUA 1268.02	C.J. Moura	Hand	Sines, outside harbour, 10-15 m - SW Portugal	37°56.323'N 8°53.330'W	Moura et al. 2012b	Atlantic	1
1110	673	Monotheca obliqua Sines, 10-15 m - SW Portugal (2)	Monotheca obliqua - lineage 1	Monotheca obliqua Berlengas, 5-16 m - W Portugal	JN714627	DBUA 1269.01	C.J. Moura	Hand	Berlenga Island, Ilhéu do Soldado, 5-16 m - W Portugal	39°24.981'N 9°30.784'W	Moura et al. 2012b	Atlantic	1
1111	674	Monotheca margaretta Alagoas - Brazil	Monotheca margaretta - lineage 3	Monotheca margaretta Alagoas - Brazil	KT266636	MZUSP 1734	A.C. Marques		Cidade de Maceio, Alagoas - Brazil	9°39.498'S 35°36.216'E	Maronna et al. 2016	Atlantic	1
1112	675	Monotheca posidoniae Otranto, 2 m - Italy	Monotheca posidoniae + Monotheca obliqua (lineage 2)	Monotheca posidoniae Otranto, 2m - Italy	MH212883	MHNG-INVE-74952		Hand	Otranto, Torre del Serpe, 0-2 m - Italy	40°08.592'N 18°30.420'E	Moura et al. 2018	Mediterranean	1
1113	676	Monotheca obliqua Banyuls-sur-Mer - S France	Monotheca posidoniae + Monotheca obliqua (lineage 2)	Monotheca obliqua Banyuls-sur-Mer - S France	DQ855929				Banyuls-sur-Mer - S France		Leclère et al. 2007	Mediterranean	1
1114	677	Monotheca obliqua Isla Tambor, 15-10 m - NE Panama	Monotheca obliqua - lineage 3	Monotheca obliqua Isla Tambor, 15-10 m - NE Panama	MH212850	STRI CJM53	C.J. Moura	Hand	Isla Tambor (near Isla Grande), 15-10 m - NE Panama	9°38.768'N 79°33.886'W	Moura et al. 2018	Atlantic	1
